# Supplementary material for: Bis(2-chloro-1,10-phenanthroline-κ2 N,N′)(thio­cyanato-κN)zinc (2-chloro-1,10-phenanthroline-κ2 N,N′)tris­(thio­cyanato-κN)zincate
Source: Acta Crystallogr Sect E Struct Rep Online. 2012 Jan 25;68(Pt 2):m202. doi: 10.1107/S1600536812002280 (PMC3274921; doi:10.1107/S1600536812002280)
Supplement: Supplementary file 1 [file e-68-0m202-sup1.cif]

##############################################################################
#                                                                            #
# This CIF contains the data in a paper accepted for publication in          #
# Acta Crystallographica Section E. It conforms to the requirements of       #
# Notes for Authors for Acta Crystallographica Section E, and has been       #
# peer reviewed under the auspices of the IUCr Commission on Journals.       #
#                                                                            #
# Full details of the Crystallographic Information File format               #
# are given in the paper "The Crystallographic Information File (CIF):       #
# a New Standard Archive File for Crystallography" by S. R. Hall, F. H.      #
# Allen and I. D. Brown [Acta Cryst. (1991), A47, 655-685].                  #
#                                                                            #
# The current version of the core CIF dictionary is obtainable from          #
# ftp://ftp.iucr.org/pub/cif_core.dic.                                       #
#                                                                            #
# Software is freely available for graphical display of the structure(s)     #
# in this CIF. For information consult the CIF software page                 #
# http://www.iucr.org/resources/cif/software.                                #
#                                                                            #
# This file may be used for bona fide research purposes within the           #
# scientific community so long as proper attribution is given to the journal # 
# article from which it was obtained.                                        #
#                                                                            #
##############################################################################
data_I
_audit_creation_method     SHELXL-97
_chemical_name_systematic
;
Bis(2-chloro-1,10-phenanthroline-\k^2^<i>N</i>,<i>N</i>')(thiocyanato-
\k<i>N</i>)zinc (2-chloro-1,10-phenanthroline-
\k^2^<i>N</i>,<i>N</i>')tris(thiocyanato-\k<i>N</i>)zincate
;
_chemical_name_common     ?
_chemical_formula_moiety     'C25 H14 Cl2 N5 S Zn, C15 H7 Cl N5 S3 Zn'
_chemical_formula_sum     'C40 H21 Cl3 N10 S4 Zn2'
_chemical_formula_iupac
                     '[Zn (N C S) (C12 H7 Cl N2)2] [Zn (N C S)3 (C12 H7 Cl N2)]'
_chemical_formula_weight     1007.00
_chemical_melting_point     ?
_symmetry_cell_setting     triclinic
_symmetry_space_group_name_H-M     'P -1'
_symmetry_space_group_name_Hall     '-P 1'
loop_
    _symmetry_equiv_pos_as_xyz
    'x, y, z'
    '-x, -y, -z'
_cell_length_a     15.259(2)
_cell_length_b     17.957(3)
_cell_length_c     18.665(3)
_cell_angle_alpha     111.163(2)
_cell_angle_beta     98.201(2)
_cell_angle_gamma     111.273(2)
_cell_volume     4218.5(10)
_cell_formula_units_Z     4
_cell_measurement_reflns_used     4824
_cell_measurement_theta_min     2.22
_cell_measurement_theta_max     23.578
_cell_measurement_temperature     298(2)
_exptl_crystal_description     prism
_exptl_crystal_colour     yellow
_exptl_crystal_size_max     0.50
_exptl_crystal_size_mid     0.26
_exptl_crystal_size_min     0.19
_exptl_crystal_density_diffrn     1.586
_exptl_crystal_density_meas     ?
_exptl_crystal_density_method     'not measured'
_exptl_crystal_F_000     2024
_exptl_absorpt_coefficient_mu     1.569
_exptl_absorpt_correction_type     multi-scan
_exptl_absorpt_process_details     '(SADABS; Sheldrick, 1996)'
_exptl_absorpt_correction_T_min     0.5075
_exptl_absorpt_correction_T_max     0.7547
_exptl_special_details
;
;
_diffrn_ambient_temperature     298(2)
_diffrn_radiation_type     MoK\a
_diffrn_radiation_wavelength     0.71073
_diffrn_radiation_source     'fine-focus sealed tube'
_diffrn_radiation_monochromator     graphite
_diffrn_measurement_device_type     'Bruker SMART APEX CCD'
_diffrn_measurement_method     '\f and \w scans'
_diffrn_detector_area_resol_mean     ?
_diffrn_reflns_number     24046
_diffrn_reflns_av_R_equivalents     0.0218
_diffrn_reflns_av_sigmaI/netI     0.0612
_diffrn_reflns_theta_min     1.23
_diffrn_reflns_theta_max     26.50
_diffrn_reflns_theta_full     26.50
_diffrn_measured_fraction_theta_max     0.973
_diffrn_measured_fraction_theta_full     0.973
_diffrn_reflns_limit_h_min     -11
_diffrn_reflns_limit_h_max     19
_diffrn_reflns_limit_k_min     -22
_diffrn_reflns_limit_k_max     21
_diffrn_reflns_limit_l_min     -22
_diffrn_reflns_limit_l_max     23
_diffrn_standards_number     ?
_diffrn_standards_interval_count     ?
_diffrn_standards_interval_time     ?
_diffrn_standards_decay_%     ?
_refine_special_details
;
 Refinement of F^2^ against ALL reflections.  The weighted R-factor wR and
 goodness of fit S are based on F^2^, conventional R-factors R are based
 on F, with F set to zero for negative F^2^. The threshold expression of
 F^2^ > 2sigma(F^2^) is used only for calculating R-factors(gt) etc. and is
 not relevant to the choice of reflections for refinement.  R-factors based
 on F^2^ are statistically about twice as large as those based on F, and R-
 factors based on ALL data will be even larger.
;
_reflns_number_total     17019
_reflns_number_gt     9850
_reflns_threshold_expression     I>2sigma(I)
_refine_ls_structure_factor_coef     Fsqd
_refine_ls_matrix_type     full
_refine_ls_R_factor_all     0.1201
_refine_ls_R_factor_gt     0.0719
_refine_ls_wR_factor_gt     0.2227
_refine_ls_wR_factor_ref     0.2497
_refine_ls_goodness_of_fit_ref     1.090
_refine_ls_restrained_S_all     1.090
_refine_ls_number_reflns     17019
_refine_ls_number_parameters     1063
_refine_ls_number_restraints     0
_refine_ls_hydrogen_treatment     constr
_refine_ls_weighting_scheme     calc
_refine_ls_weighting_details
                 'calc w=1/[\s^2^(Fo^2^)+(0.1377P)^2^] where P=(Fo^2^+2Fc^2^)/3'
_atom_sites_solution_hydrogens     geom
_atom_sites_solution_primary     direct
_atom_sites_solution_secondary     difmap
_refine_ls_shift/su_max     0.003
_refine_ls_shift/su_mean     0.000
_refine_diff_density_max     1.865
_refine_diff_density_min     -0.858
_refine_ls_extinction_method     none
_refine_ls_extinction_coef     ?
loop_
    _atom_type_symbol
    _atom_type_description
    _atom_type_scat_dispersion_real
    _atom_type_scat_dispersion_imag
    _atom_type_scat_source
    'C' 'C' 0.0033 0.0016
                         'International Tables Vol C Tables 4.2.6.8 and 6.1.1.4'
    'H' 'H' 0.0000 0.0000
                         'International Tables Vol C Tables 4.2.6.8 and 6.1.1.4'
    'N' 'N' 0.0061 0.0033
                         'International Tables Vol C Tables 4.2.6.8 and 6.1.1.4'
    'Cl' 'Cl' 0.1484 0.1585
                         'International Tables Vol C Tables 4.2.6.8 and 6.1.1.4'
    'Zn' 'Zn' 0.2839 1.4301
                         'International Tables Vol C Tables 4.2.6.8 and 6.1.1.4'
    'S' 'S' 0.1246 0.1234
                         'International Tables Vol C Tables 4.2.6.8 and 6.1.1.4'
_computing_data_collection     'SMART (Bruker, 2007)'
_computing_cell_refinement     'SAINT (Bruker, 2007)'
_computing_data_reduction     'SAINT (Bruker, 2007)'
_computing_structure_solution     'SHELXTL (Sheldrick, 2008)'
_computing_structure_refinement     'SHELXTL (Sheldrick, 2008)'
_computing_molecular_graphics     'SHELXTL (Sheldrick, 2008)'
_computing_publication_material     'SHELXTL (Sheldrick, 2008)'
loop_
    _atom_site_type_symbol
    _atom_site_label
    _atom_site_fract_x
    _atom_site_fract_y
    _atom_site_fract_z
    _atom_site_U_iso_or_equiv
    _atom_site_adp_type
    _atom_site_calc_flag
    _atom_site_refinement_flags
    _atom_site_occupancy
    _atom_site_symmetry_multiplicity
    _atom_site_disorder_assembly
    _atom_site_disorder_group
    C C1 0.2824(5) 0.5342(4) 0.3899(4) 0.0648(16) Uani d . 1 1 . .
    C C2 0.3350(6) 0.6056(5) 0.3752(5) 0.080(2) Uani d . 1 1 . .
    H H2 0.3084 0.6127 0.3315 0.096 Uiso calc R 1 1 . .
    C C3 0.4264(7) 0.6639(5) 0.4276(5) 0.085(2) Uani d . 1 1 . .
    H H3 0.4638 0.7129 0.4203 0.102 Uiso calc R 1 1 . .
    C C4 0.4665(5) 0.6526(4) 0.4925(5) 0.0681(18) Uani d . 1 1 . .
    C C5 0.4065(4) 0.5748(4) 0.4987(3) 0.0484(13) Uani d . 1 1 . .
    C C6 0.5612(5) 0.7150(5) 0.5539(5) 0.082(2) Uani d . 1 1 . .
    H H6 0.5992 0.7675 0.5518 0.098 Uiso calc R 1 1 . .
    C C7 0.5945(5) 0.6993(4) 0.6122(5) 0.076(2) Uani d . 1 1 . .
    H H7 0.6564 0.7405 0.6501 0.091 Uiso calc R 1 1 . .
    C C8 0.5384(4) 0.6198(4) 0.6201(4) 0.0600(16) Uani d . 1 1 . .
    C C9 0.5728(5) 0.5984(5) 0.6802(4) 0.0702(19) Uani d . 1 1 . .
    H H9 0.6345 0.6373 0.7191 0.084 Uiso calc R 1 1 . .
    C C10 0.5164(5) 0.5219(5) 0.6813(4) 0.074(2) Uani d . 1 1 . .
    H H10 0.5395 0.5078 0.7211 0.088 Uiso calc R 1 1 . .
    C C11 0.4235(5) 0.4630(5) 0.6231(4) 0.0618(16) Uani d . 1 1 . .
    H H11 0.3860 0.4098 0.6246 0.074 Uiso calc R 1 1 . .
    C C12 0.4436(4) 0.5571(4) 0.5622(3) 0.0487(13) Uani d . 1 1 . .
    C C13 0.1184(4) 0.4884(4) 0.5682(4) 0.0522(14) Uani d . 1 1 . .
    C C14 0.1733(4) 0.2743(4) 0.3041(4) 0.0568(15) Uani d . 1 1 . .
    C C15 0.2224(5) 0.2467(5) 0.5365(4) 0.0755(19) Uani d . 1 1 . .
    C C16 0.8025(4) 0.2594(4) 0.4061(4) 0.0575(15) Uani d . 1 1 . .
    C C17 0.9029(5) 0.2887(4) 0.4401(4) 0.0730(19) Uani d . 1 1 . .
    H H17 0.9386 0.3374 0.4907 0.088 Uiso calc R 1 1 . .
    C C18 0.9469(5) 0.2437(5) 0.3969(5) 0.076(2) Uani d . 1 1 . .
    H H18 1.0141 0.2617 0.4182 0.091 Uiso calc R 1 1 . .
    C C19 0.8929(5) 0.1706(4) 0.3209(4) 0.0618(17) Uani d . 1 1 . .
    C C20 0.9347(5) 0.1229(5) 0.2743(6) 0.086(2) Uani d . 1 1 . .
    H H20 1.0013 0.1379 0.2939 0.103 Uiso calc R 1 1 . .
    C C21 0.8782(6) 0.0540(5) 0.1995(6) 0.084(2) Uani d . 1 1 . .
    H H21 0.9077 0.0236 0.1682 0.101 Uiso calc R 1 1 . .
    C C22 0.7749(6) 0.0269(4) 0.1679(4) 0.0697(19) Uani d . 1 1 . .
    C C23 0.7161(7) -0.0416(5) 0.0938(5) 0.090(2) Uani d . 1 1 . .
    H H23 0.7435 -0.0732 0.0612 0.108 Uiso calc R 1 1 . .
    C C24 0.5771(6) -0.0158(4) 0.1178(4) 0.0721(19) Uani d . 1 1 . .
    H H24 0.5098 -0.0318 0.1007 0.087 Uiso calc R 1 1 . .
    C C25 0.7306(5) 0.0739(4) 0.2146(4) 0.0588(16) Uani d . 1 1 . .
    C C26 0.7909(4) 0.1473(4) 0.2911(4) 0.0530(14) Uani d . 1 1 . .
    C C27 0.2556(5) -0.0070(5) 0.1240(4) 0.079(2) Uani d . 1 1 . .
    H H27 0.1998 -0.0601 0.1094 0.095 Uiso calc R 1 1 . .
    C C28 0.2470(5) 0.0556(5) 0.1058(4) 0.076(2) Uani d . 1 1 . .
    H H28 0.1848 0.0464 0.0794 0.091 Uiso calc R 1 1 . .
    C C29 0.3325(4) 0.1372(4) 0.1265(3) 0.0613(16) Uani d . 1 1 . .
    C C30 0.3320(5) 0.2051(5) 0.1067(4) 0.0682(18) Uani d . 1 1 . .
    H H30 0.2722 0.1990 0.0789 0.082 Uiso calc R 1 1 . .
    C C31 0.4166(5) 0.2795(4) 0.1270(4) 0.0674(18) Uani d . 1 1 . .
    H H31 0.4144 0.3226 0.1114 0.081 Uiso calc R 1 1 . .
    C C32 0.5083(4) 0.2922(4) 0.1720(3) 0.0535(14) Uani d . 1 1 . .
    C C33 0.5985(5) 0.3676(4) 0.1938(4) 0.0670(17) Uani d . 1 1 . .
    H H33 0.6007 0.4114 0.1777 0.080 Uiso calc R 1 1 . .
    C C34 0.6809(5) 0.3751(4) 0.2379(4) 0.075(2) Uani d . 1 1 . .
    H H34 0.7405 0.4254 0.2537 0.091 Uiso calc R 1 1 . .
    C C35 0.6793(5) 0.3094(4) 0.2605(4) 0.0632(16) Uani d . 1 1 . .
    H H35 0.7378 0.3170 0.2920 0.076 Uiso calc R 1 1 . .
    C C36 0.5122(4) 0.2262(4) 0.1934(3) 0.0478(13) Uani d . 1 1 . .
    C C37 0.4229(4) 0.1454(4) 0.1685(3) 0.0497(13) Uani d . 1 1 . .
    C C38 0.3475(5) 0.0069(4) 0.1645(4) 0.0637(16) Uani d . 1 1 . .
    C C39 0.5369(4) 0.1117(3) 0.4123(4) 0.0481(13) Uani d . 1 1 . .
    C C40 1.1683(5) 0.9785(4) 0.3232(4) 0.0623(16) Uani d . 1 1 . .
    C C41 1.2631(5) 0.9911(5) 0.3599(4) 0.077(2) Uani d . 1 1 . .
    H H41 1.3194 1.0426 0.3716 0.092 Uiso calc R 1 1 . .
    C C42 1.2704(5) 0.9261(5) 0.3778(4) 0.077(2) Uani d . 1 1 . .
    H H42 1.3323 0.9327 0.4014 0.092 Uiso calc R 1 1 . .
    C C43 1.1837(5) 0.8484(4) 0.3604(4) 0.0603(15) Uani d . 1 1 . .
    C C44 1.1850(5) 0.7793(5) 0.3789(4) 0.0716(19) Uani d . 1 1 . .
    H H44 1.2453 0.7836 0.4033 0.086 Uiso calc R 1 1 . .
    C C45 1.1023(6) 0.7085(5) 0.3626(4) 0.0682(18) Uani d . 1 1 . .
    H H45 1.1052 0.6635 0.3748 0.082 Uiso calc R 1 1 . .
    C C46 1.0087(5) 0.7008(4) 0.3262(4) 0.0576(15) Uani d . 1 1 . .
    C C47 0.9139(6) 0.6257(5) 0.3077(4) 0.080(2) Uani d . 1 1 . .
    H H47 0.9121 0.5788 0.3189 0.096 Uiso calc R 1 1 . .
    C C48 0.8298(6) 0.6251(5) 0.2745(5) 0.088(2) Uani d . 1 1 . .
    H H48 0.7691 0.5784 0.2639 0.105 Uiso calc R 1 1 . .
    C C49 0.8333(5) 0.6947(4) 0.2556(4) 0.0737(19) Uani d . 1 1 . .
    H H49 0.7739 0.6923 0.2317 0.088 Uiso calc R 1 1 . .
    C C50 1.0038(4) 0.7674(4) 0.3060(3) 0.0528(14) Uani d . 1 1 . .
    C C51 1.0948(4) 0.8444(4) 0.3251(3) 0.0507(13) Uani d . 1 1 . .
    C C52 0.6988(5) 0.7632(4) 0.1335(5) 0.0709(18) Uani d . 1 1 . .
    C C53 0.5988(5) 0.7485(5) 0.1151(6) 0.093(3) Uani d . 1 1 . .
    H H53 0.5513 0.7028 0.0665 0.112 Uiso calc R 1 1 . .
    C C54 0.5751(6) 0.8050(6) 0.1724(6) 0.093(3) Uani d . 1 1 . .
    H H54 0.5103 0.7976 0.1621 0.112 Uiso calc R 1 1 . .
    C C55 0.6448(5) 0.8715(5) 0.2441(5) 0.077(2) Uani d . 1 1 . .
    C C56 0.6226(6) 0.9306(6) 0.3052(6) 0.090(3) Uani d . 1 1 . .
    H H56 0.5580 0.9238 0.2970 0.107 Uiso calc R 1 1 . .
    C C57 0.6935(7) 0.9957(6) 0.3744(6) 0.101(3) Uani d . 1 1 . .
    H H57 0.6771 1.0329 0.4136 0.121 Uiso calc R 1 1 . .
    C C58 0.7933(6) 1.0091(5) 0.3888(5) 0.076(2) Uani d . 1 1 . .
    C C59 0.8723(7) 1.0760(5) 0.4590(5) 0.084(2) Uani d . 1 1 . .
    H H59 0.8601 1.1156 0.4998 0.101 Uiso calc R 1 1 . .
    C C60 0.9656(7) 1.0846(5) 0.4692(4) 0.086(2) Uani d . 1 1 . .
    H H60 1.0176 1.1290 0.5158 0.103 Uiso calc R 1 1 . .
    C C61 0.9802(5) 1.0238(4) 0.4067(4) 0.0692(18) Uani d . 1 1 . .
    H H61 1.0439 1.0286 0.4135 0.083 Uiso calc R 1 1 . .
    C C62 0.8173(5) 0.9505(4) 0.3288(4) 0.0589(16) Uani d . 1 1 . .
    C C63 0.7406(4) 0.8801(4) 0.2556(4) 0.0593(16) Uani d . 1 1 . .
    C C64 0.9585(4) 0.8887(3) 0.0948(3) 0.0470(13) Uani d . 1 1 . .
    C C65 0.2177(6) 0.4476(6) 1.0854(5) 0.092(2) Uani d . 1 1 . .
    C C66 0.1588(9) 0.3701(7) 1.0898(7) 0.115(4) Uani d . 1 1 . .
    H H66 0.1847 0.3556 1.1281 0.138 Uiso calc R 1 1 . .
    C C67 0.0709(10) 0.3190(8) 1.0428(8) 0.130(4) Uani d . 1 1 . .
    H H67 0.0323 0.2680 1.0470 0.156 Uiso calc R 1 1 . .
    C C68 0.0327(7) 0.3405(5) 0.9843(7) 0.106(3) Uani d . 1 1 . .
    C C69 -0.0626(10) 0.2874(9) 0.9254(9) 0.145(6) Uani d . 1 1 . .
    H H69 -0.1016 0.2314 0.9210 0.174 Uiso calc R 1 1 . .
    C C70 -0.0950(7) 0.3134(7) 0.8802(8) 0.135(6) Uani d . 1 1 . .
    H H70 -0.1600 0.2778 0.8459 0.162 Uiso calc R 1 1 . .
    C C71 -0.0377(6) 0.3971(7) 0.8767(5) 0.108(3) Uani d . 1 1 . .
    C C72 -0.0736(9) 0.4256(9) 0.8261(7) 0.152(6) Uani d . 1 1 . .
    H H72 -0.1382 0.3917 0.7908 0.183 Uiso calc R 1 1 . .
    C C73 -0.0141(8) 0.5035(9) 0.8282(5) 0.134(5) Uani d . 1 1 . .
    H H73 -0.0390 0.5224 0.7933 0.161 Uiso calc R 1 1 . .
    C C74 0.0879(7) 0.5600(6) 0.8827(4) 0.105(3) Uani d . 1 1 . .
    H H74 0.1281 0.6138 0.8835 0.126 Uiso calc R 1 1 . .
    C C75 0.0602(5) 0.4484(5) 0.9317(4) 0.077(2) Uani d . 1 1 . .
    C C76 0.0954(5) 0.4217(5) 0.9845(4) 0.0688(18) Uani d . 1 1 . .
    C C77 0.3394(4) 0.7169(5) 1.1937(4) 0.0706(19) Uani d . 1 1 . .
    C C78 0.3222(7) 0.7666(5) 0.9678(5) 0.103(3) Uani d . 1 1 . .
    C C79 0.3816(5) 0.5064(6) 0.9168(6) 0.086(2) Uani d . 1 1 . .
    C C80 0.6174(7) -0.0649(5) 0.0661(4) 0.085(2) Uani d . 1 1 . .
    H H80 0.5777 -0.1115 0.0151 0.103 Uiso calc R 1 1 . .
    Cl Cl1 0.16301(16) 0.46523(16) 0.32717(13) 0.1020(7) Uani d . 1 1 . .
    Cl Cl2 0.74689(14) 0.31683(12) 0.45881(11) 0.0812(5) Uani d . 1 1 . .
    Cl Cl3 0.35886(14) -0.07416(12) 0.18773(13) 0.0900(6) Uani d . 1 1 . .
    Cl Cl4 1.15993(13) 1.06089(12) 0.30016(13) 0.0844(6) Uani d . 1 1 . .
    Cl Cl5 0.73356(15) 0.69534(13) 0.06346(12) 0.0952(6) Uani d . 1 1 . .
    Cl Cl6 0.33635(19) 0.5119(2) 1.14981(18) 0.1489(12) Uani d . 1 1 . .
    N N1 0.3153(3) 0.5167(3) 0.4477(3) 0.0505(11) Uani d . 1 1 . .
    N N2 0.3872(3) 0.4811(3) 0.5656(3) 0.0465(10) Uani d . 1 1 . .
    N N3 0.1606(4) 0.4540(3) 0.5345(3) 0.0616(13) Uani d . 1 1 . .
    N N4 0.2169(5) 0.3023(4) 0.5230(4) 0.0810(17) Uani d . 1 1 . .
    N N5 0.1934(4) 0.3158(3) 0.3719(3) 0.0639(14) Uani d . 1 1 . .
    N N6 0.7469(3) 0.1914(3) 0.3335(3) 0.0492(11) Uani d . 1 1 . .
    N N7 0.6330(4) 0.0516(3) 0.1891(3) 0.0538(12) Uani d . 1 1 . .
    N N8 0.5426(4) 0.1148(4) 0.3526(3) 0.0676(14) Uani d . 1 1 . .
    N N9 0.5959(3) 0.2353(3) 0.2384(3) 0.0484(11) Uani d . 1 1 . .
    N N10 0.4312(3) 0.0814(3) 0.1876(3) 0.0559(12) Uani d . 1 1 . .
    N N11 1.0863(3) 0.9088(3) 0.3071(3) 0.0515(11) Uani d . 1 1 . .
    N N12 0.9171(4) 0.7637(3) 0.2702(3) 0.0548(12) Uani d . 1 1 . .
    N N13 0.9100(4) 0.9591(3) 0.3378(3) 0.0557(12) Uani d . 1 1 . .
    N N14 0.7671(4) 0.8252(3) 0.2002(3) 0.0577(12) Uani d . 1 1 . .
    N N15 0.9545(4) 0.8768(4) 0.1506(3) 0.0643(13) Uani d . 1 1 . .
    N N16 0.1203(5) 0.5284(4) 0.9327(3) 0.0778(17) Uani d . 1 1 . .
    N N17 0.1874(4) 0.4730(4) 1.0351(3) 0.0678(14) Uani d . 1 1 . .
    N N18 0.3140(5) 0.6769(4) 1.1246(4) 0.094(2) Uani d . 1 1 . .
    N N19 0.3062(6) 0.7036(5) 0.9772(4) 0.116(3) Uani d . 1 1 . .
    N N20 0.3457(5) 0.5429(5) 0.9565(4) 0.092(2) Uani d . 1 1 . .
    S S1 0.05930(13) 0.53437(12) 0.61849(11) 0.0681(5) Uani d . 1 1 . .
    S S2 0.2339(2) 0.16631(18) 0.55444(19) 0.1389(11) Uani d . 1 1 . .
    S S3 0.14738(14) 0.21493(14) 0.20727(11) 0.0834(6) Uani d . 1 1 . .
    S S4 0.96500(15) 0.90772(14) 0.01809(11) 0.0812(6) Uani d . 1 1 . .
    S S5 0.52714(14) 0.10423(14) 0.49362(11) 0.0793(5) Uani d . 1 1 . .
    S S6 0.37306(16) 0.77112(14) 1.28828(11) 0.0882(6) Uani d . 1 1 . .
    S S7 0.3501(2) 0.85263(16) 0.95253(15) 0.1311(11) Uani d . 1 1 . .
    S S8 0.4327(2) 0.4559(2) 0.8587(2) 0.1379(12) Uani d . 1 1 . .
    Zn Zn1 0.24234(5) 0.40029(4) 0.48672(4) 0.0514(2) Uani d . 1 1 . .
    Zn Zn2 0.58525(5) 0.13220(4) 0.26516(4) 0.0498(2) Uani d . 1 1 . .
    Zn Zn3 0.92815(5) 0.86803(4) 0.24576(4) 0.0503(2) Uani d . 1 1 . .
    Zn Zn4 0.26864(6) 0.59848(5) 1.00670(5) 0.0736(3) Uani d . 1 1 . .
loop_
    _atom_site_aniso_label
    _atom_site_aniso_U_11
    _atom_site_aniso_U_22
    _atom_site_aniso_U_33
    _atom_site_aniso_U_12
    _atom_site_aniso_U_13
    _atom_site_aniso_U_23
    C1 0.068(4) 0.070(4) 0.065(4) 0.040(3) 0.017(3) 0.030(3)
    C2 0.099(6) 0.093(6) 0.089(5) 0.057(5) 0.042(5) 0.063(5)
    C3 0.109(6) 0.076(5) 0.125(7) 0.060(5) 0.070(6) 0.070(5)
    C4 0.073(4) 0.053(4) 0.101(5) 0.038(3) 0.046(4) 0.040(4)
    C5 0.049(3) 0.042(3) 0.057(3) 0.026(3) 0.021(3) 0.018(3)
    C6 0.066(5) 0.058(4) 0.132(7) 0.027(4) 0.043(5) 0.050(5)
    C7 0.045(4) 0.049(4) 0.102(6) 0.011(3) 0.017(4) 0.014(4)
    C8 0.044(3) 0.063(4) 0.063(4) 0.031(3) 0.020(3) 0.011(3)
    C9 0.049(4) 0.082(5) 0.050(4) 0.028(4) 0.001(3) 0.006(3)
    C10 0.071(4) 0.105(6) 0.053(4) 0.049(4) 0.013(3) 0.037(4)
    C11 0.058(4) 0.078(4) 0.057(4) 0.034(3) 0.015(3) 0.037(3)
    C12 0.042(3) 0.048(3) 0.051(3) 0.027(3) 0.017(2) 0.009(3)
    C13 0.044(3) 0.054(3) 0.061(4) 0.019(3) 0.014(3) 0.033(3)
    C14 0.042(3) 0.057(4) 0.065(4) 0.014(3) 0.015(3) 0.030(3)
    C15 0.075(5) 0.073(5) 0.068(4) 0.021(4) 0.020(3) 0.034(4)
    C16 0.052(3) 0.045(3) 0.070(4) 0.016(3) 0.016(3) 0.028(3)
    C17 0.058(4) 0.063(4) 0.080(5) 0.013(3) 0.005(3) 0.034(4)
    C18 0.053(4) 0.071(5) 0.111(6) 0.024(4) 0.021(4) 0.053(5)
    C19 0.069(4) 0.057(4) 0.097(5) 0.040(3) 0.045(4) 0.054(4)
    C20 0.072(5) 0.086(5) 0.148(8) 0.049(4) 0.064(5) 0.077(6)
    C21 0.100(6) 0.087(5) 0.131(7) 0.068(5) 0.083(6) 0.071(5)
    C22 0.094(5) 0.061(4) 0.085(5) 0.046(4) 0.057(4) 0.042(4)
    C23 0.132(7) 0.084(6) 0.096(6) 0.068(6) 0.070(6) 0.050(5)
    C24 0.100(5) 0.057(4) 0.061(4) 0.035(4) 0.029(4) 0.027(3)
    C25 0.077(4) 0.052(4) 0.081(4) 0.039(3) 0.049(4) 0.045(3)
    C26 0.061(4) 0.045(3) 0.079(4) 0.031(3) 0.040(3) 0.040(3)
    C27 0.054(4) 0.067(5) 0.087(5) 0.010(3) 0.011(4) 0.027(4)
    C28 0.047(4) 0.084(5) 0.068(4) 0.021(4) 0.005(3) 0.018(4)
    C29 0.064(4) 0.069(4) 0.045(3) 0.034(3) 0.016(3) 0.015(3)
    C30 0.075(5) 0.089(5) 0.046(3) 0.052(4) 0.013(3) 0.021(3)
    C31 0.095(5) 0.066(4) 0.056(4) 0.053(4) 0.019(4) 0.028(3)
    C32 0.067(4) 0.053(3) 0.050(3) 0.035(3) 0.019(3) 0.024(3)
    C33 0.083(5) 0.048(4) 0.074(4) 0.031(3) 0.021(4) 0.032(3)
    C34 0.071(5) 0.054(4) 0.094(5) 0.015(3) 0.023(4) 0.040(4)
    C35 0.060(4) 0.054(4) 0.073(4) 0.022(3) 0.012(3) 0.033(3)
    C36 0.055(3) 0.046(3) 0.040(3) 0.022(3) 0.017(2) 0.016(2)
    C37 0.058(3) 0.054(3) 0.038(3) 0.028(3) 0.017(2) 0.018(3)
    C38 0.059(4) 0.054(4) 0.063(4) 0.013(3) 0.016(3) 0.024(3)
    C39 0.037(3) 0.042(3) 0.059(4) 0.016(2) 0.009(2) 0.021(3)
    C40 0.065(4) 0.060(4) 0.073(4) 0.033(3) 0.028(3) 0.033(3)
    C41 0.058(4) 0.069(5) 0.094(5) 0.027(3) 0.016(4) 0.031(4)
    C42 0.068(4) 0.083(5) 0.080(5) 0.046(4) 0.007(4) 0.030(4)
    C43 0.064(4) 0.072(4) 0.054(3) 0.041(3) 0.018(3) 0.027(3)
    C44 0.084(5) 0.085(5) 0.057(4) 0.055(4) 0.012(3) 0.031(4)
    C45 0.098(5) 0.069(4) 0.066(4) 0.059(4) 0.027(4) 0.036(4)
    C46 0.080(4) 0.055(4) 0.057(4) 0.040(3) 0.032(3) 0.031(3)
    C47 0.112(6) 0.069(5) 0.092(5) 0.051(4) 0.043(5) 0.057(4)
    C48 0.084(5) 0.077(5) 0.132(7) 0.039(4) 0.041(5) 0.072(5)
    C49 0.073(4) 0.070(4) 0.103(5) 0.039(4) 0.036(4) 0.055(4)
    C50 0.071(4) 0.056(4) 0.047(3) 0.037(3) 0.026(3) 0.028(3)
    C51 0.062(4) 0.058(3) 0.048(3) 0.035(3) 0.027(3) 0.028(3)
    C52 0.067(4) 0.060(4) 0.097(5) 0.027(4) 0.030(4) 0.047(4)
    C53 0.059(5) 0.083(6) 0.126(7) 0.009(4) 0.013(5) 0.064(5)
    C54 0.060(5) 0.109(7) 0.148(8) 0.037(5) 0.047(5) 0.090(7)
    C55 0.061(4) 0.081(5) 0.132(7) 0.039(4) 0.045(5) 0.078(5)
    C56 0.072(5) 0.106(7) 0.156(8) 0.062(5) 0.075(6) 0.089(6)
    C57 0.123(7) 0.115(7) 0.163(9) 0.092(6) 0.109(7) 0.100(7)
    C58 0.106(6) 0.084(5) 0.108(6) 0.066(5) 0.074(5) 0.075(5)
    C59 0.136(7) 0.067(5) 0.074(5) 0.058(5) 0.057(5) 0.036(4)
    C60 0.127(7) 0.080(5) 0.069(5) 0.058(5) 0.043(5) 0.037(4)
    C61 0.085(5) 0.071(4) 0.073(4) 0.044(4) 0.039(4) 0.041(4)
    C62 0.079(4) 0.053(4) 0.080(4) 0.039(3) 0.047(4) 0.049(3)
    C63 0.059(4) 0.067(4) 0.093(5) 0.038(3) 0.046(4) 0.060(4)
    C64 0.044(3) 0.041(3) 0.055(3) 0.019(2) 0.015(3) 0.020(3)
    C65 0.106(6) 0.114(7) 0.117(7) 0.072(5) 0.063(5) 0.083(6)
    C66 0.171(10) 0.120(9) 0.150(10) 0.107(8) 0.107(9) 0.096(8)
    C67 0.169(12) 0.102(9) 0.179(13) 0.081(9) 0.108(11) 0.084(9)
    C68 0.077(6) 0.057(5) 0.141(8) 0.016(4) 0.060(6) 0.005(5)
    C69 0.106(10) 0.091(8) 0.199(16) 0.035(7) 0.066(10) 0.028(9)
    C70 0.053(5) 0.079(8) 0.167(12) 0.006(5) 0.023(6) -0.024(7)
    C71 0.065(5) 0.124(8) 0.081(6) 0.056(6) -0.001(4) -0.012(5)
    C72 0.108(9) 0.174(13) 0.096(8) 0.080(9) 0.004(7) -0.027(9)
    C73 0.145(10) 0.217(13) 0.052(5) 0.142(10) -0.005(6) 0.023(7)
    C74 0.133(8) 0.117(7) 0.068(5) 0.080(6) 0.005(5) 0.029(5)
    C75 0.056(4) 0.058(4) 0.078(5) 0.024(3) 0.016(4) -0.005(4)
    C76 0.059(4) 0.067(4) 0.082(5) 0.038(4) 0.027(4) 0.024(4)
    C77 0.052(4) 0.086(5) 0.058(4) 0.008(3) 0.013(3) 0.041(4)
    C78 0.139(8) 0.072(5) 0.064(5) 0.019(5) 0.025(5) 0.027(4)
    C79 0.054(4) 0.107(6) 0.136(7) 0.036(4) 0.034(4) 0.095(6)
    C80 0.123(7) 0.052(4) 0.068(5) 0.036(4) 0.038(5) 0.014(3)
    Cl1 0.0892(14) 0.1190(17) 0.0964(14) 0.0481(13) -0.0039(11) 0.0579(13)
    Cl2 0.0820(12) 0.0666(11) 0.0706(11) 0.0333(9) 0.0200(9) 0.0074(9)
    Cl3 0.0824(12) 0.0665(11) 0.1101(15) 0.0137(9) 0.0222(11) 0.0511(11)
    Cl4 0.0699(11) 0.0734(11) 0.1299(16) 0.0305(9) 0.0332(11) 0.0668(12)
    Cl5 0.0942(14) 0.0788(13) 0.0849(13) 0.0273(11) 0.0183(11) 0.0236(10)
    Cl6 0.1023(18) 0.227(3) 0.168(3) 0.079(2) 0.0197(17) 0.144(3)
    N1 0.050(3) 0.051(3) 0.054(3) 0.028(2) 0.014(2) 0.022(2)
    N2 0.047(3) 0.051(3) 0.046(2) 0.025(2) 0.013(2) 0.023(2)
    N3 0.057(3) 0.067(3) 0.072(3) 0.034(3) 0.028(3) 0.033(3)
    N4 0.097(5) 0.061(4) 0.094(4) 0.033(3) 0.030(4) 0.047(3)
    N5 0.065(3) 0.059(3) 0.053(3) 0.024(3) 0.014(3) 0.015(3)
    N6 0.048(3) 0.045(3) 0.062(3) 0.023(2) 0.022(2) 0.028(2)
    N7 0.075(3) 0.042(3) 0.050(3) 0.029(2) 0.025(2) 0.022(2)
    N8 0.061(3) 0.083(4) 0.072(4) 0.034(3) 0.028(3) 0.043(3)
    N9 0.048(3) 0.043(3) 0.051(3) 0.018(2) 0.013(2) 0.020(2)
    N10 0.058(3) 0.058(3) 0.048(3) 0.022(2) 0.015(2) 0.023(2)
    N11 0.057(3) 0.053(3) 0.063(3) 0.031(2) 0.028(2) 0.036(2)
    N12 0.061(3) 0.051(3) 0.071(3) 0.030(2) 0.029(3) 0.038(3)
    N13 0.071(3) 0.056(3) 0.059(3) 0.036(3) 0.032(3) 0.034(3)
    N14 0.055(3) 0.053(3) 0.073(3) 0.023(3) 0.022(3) 0.035(3)
    N15 0.075(4) 0.075(4) 0.067(3) 0.043(3) 0.034(3) 0.043(3)
    N16 0.089(4) 0.102(5) 0.051(3) 0.069(4) 0.006(3) 0.023(3)
    N17 0.055(3) 0.075(4) 0.083(4) 0.032(3) 0.020(3) 0.042(3)
    N18 0.080(4) 0.100(5) 0.068(4) 0.008(4) 0.015(3) 0.038(4)
    N19 0.172(8) 0.080(5) 0.098(5) 0.045(5) 0.051(5) 0.052(4)
    N20 0.077(4) 0.111(6) 0.107(5) 0.043(4) 0.034(4) 0.065(5)
    S1 0.0732(11) 0.0658(10) 0.0864(12) 0.0430(9) 0.0376(9) 0.0391(9)
    S2 0.170(3) 0.1090(19) 0.156(3) 0.0595(19) 0.023(2) 0.0920(19)
    S3 0.0772(12) 0.0903(13) 0.0558(10) 0.0243(10) 0.0240(9) 0.0174(9)
    S4 0.0966(14) 0.0930(14) 0.0694(11) 0.0398(11) 0.0252(10) 0.0552(11)
    S5 0.0862(13) 0.0961(14) 0.0681(11) 0.0372(11) 0.0212(9) 0.0544(11)
    S6 0.0942(14) 0.0870(14) 0.0586(11) 0.0203(11) 0.0228(10) 0.0282(10)
    S7 0.190(3) 0.0782(15) 0.0919(17) 0.0330(17) 0.0191(17) 0.0413(13)
    S8 0.134(2) 0.161(2) 0.249(4) 0.108(2) 0.131(2) 0.155(3)
    Zn1 0.0447(4) 0.0536(4) 0.0519(4) 0.0203(3) 0.0140(3) 0.0218(3)
    Zn2 0.0542(4) 0.0467(4) 0.0543(4) 0.0258(3) 0.0218(3) 0.0237(3)
    Zn3 0.0594(4) 0.0540(4) 0.0598(4) 0.0346(3) 0.0294(3) 0.0351(3)
    Zn4 0.0702(5) 0.0748(5) 0.0585(5) 0.0195(4) 0.0096(4) 0.0292(4)
_geom_special_details
;
 All esds (except the esd in the dihedral angle between two l.s. planes)
 are estimated using the full covariance matrix.  The cell esds are taken
 into account individually in the estimation of esds in distances, angles
 and torsion angles; correlations between esds in cell parameters are only
 used when they are defined by crystal symmetry.  An approximate (isotropic)
 treatment of cell esds is used for estimating esds involving l.s. planes.
;
loop_
    _geom_bond_atom_site_label_1
    _geom_bond_atom_site_label_2
    _geom_bond_site_symmetry_2
    _geom_bond_distance
    _geom_bond_publ_flag
    C1 N1 . 1.312(7) ?
    C1 C2 . 1.390(9) ?
    C1 Cl1 . 1.712(7) ?
    C2 C3 . 1.345(10) ?
    C2 H2 . 0.9300 ?
    C3 C4 . 1.393(10) ?
    C3 H3 . 0.9300 ?
    C4 C5 . 1.422(8) ?
    C4 C6 . 1.443(10) ?
    C5 N1 . 1.334(7) ?
    C5 C12 . 1.428(8) ?
    C6 C7 . 1.299(10) ?
    C6 H6 . 0.9300 ?
    C7 C8 . 1.447(10) ?
    C7 H7 . 0.9300 ?
    C8 C9 . 1.402(9) ?
    C8 C12 . 1.423(8) ?
    C9 C10 . 1.341(10) ?
    C9 H9 . 0.9300 ?
    C10 C11 . 1.397(9) ?
    C10 H10 . 0.9300 ?
    C11 N2 . 1.335(7) ?
    C11 H11 . 0.9300 ?
    C12 N2 . 1.354(7) ?
    C13 N3 . 1.147(7) ?
    C13 S1 . 1.611(6) ?
    C14 N5 . 1.136(7) ?
    C14 S3 . 1.631(7) ?
    C15 N4 . 1.142(9) ?
    C15 S2 . 1.656(8) ?
    C16 N6 . 1.331(7) ?
    C16 C17 . 1.386(8) ?
    C16 Cl2 . 1.701(6) ?
    C17 C18 . 1.353(9) ?
    C17 H17 . 0.9300 ?
    C18 C19 . 1.398(10) ?
    C18 H18 . 0.9300 ?
    C19 C20 . 1.384(9) ?
    C19 C26 . 1.421(8) ?
    C20 C21 . 1.363(11) ?
    C20 H20 . 0.9300 ?
    C21 C22 . 1.429(10) ?
    C21 H21 . 0.9300 ?
    C22 C23 . 1.359(10) ?
    C22 C25 . 1.407(8) ?
    C23 C80 . 1.369(11) ?
    C23 H23 . 0.9300 ?
    C24 N7 . 1.313(8) ?
    C24 C80 . 1.426(9) ?
    C24 H24 . 0.9300 ?
    C25 N7 . 1.354(8) ?
    C25 C26 . 1.417(9) ?
    C26 N6 . 1.338(7) ?
    C27 C28 . 1.329(10) ?
    C27 C38 . 1.381(9) ?
    C27 H27 . 0.9300 ?
    C28 C29 . 1.435(9) ?
    C28 H28 . 0.9300 ?
    C29 C30 . 1.397(9) ?
    C29 C37 . 1.415(8) ?
    C30 C31 . 1.356(9) ?
    C30 H30 . 0.9300 ?
    C31 C32 . 1.417(9) ?
    C31 H31 . 0.9300 ?
    C32 C36 . 1.399(7) ?
    C32 C33 . 1.409(9) ?
    C33 C34 . 1.334(9) ?
    C33 H33 . 0.9300 ?
    C34 C35 . 1.383(9) ?
    C34 H34 . 0.9300 ?
    C35 N9 . 1.336(7) ?
    C35 H35 . 0.9300 ?
    C36 N9 . 1.343(7) ?
    C36 C37 . 1.440(7) ?
    C37 N10 . 1.361(7) ?
    C38 N10 . 1.339(7) ?
    C38 Cl3 . 1.718(7) ?
    C39 N8 . 1.151(7) ?
    C39 S5 . 1.594(6) ?
    C40 N11 . 1.307(7) ?
    C40 C41 . 1.407(9) ?
    C40 Cl4 . 1.723(6) ?
    C41 C42 . 1.359(9) ?
    C41 H41 . 0.9300 ?
    C42 C43 . 1.419(9) ?
    C42 H42 . 0.9300 ?
    C43 C51 . 1.385(8) ?
    C43 C44 . 1.409(9) ?
    C44 C45 . 1.322(9) ?
    C44 H44 . 0.9300 ?
    C45 C46 . 1.426(9) ?
    C45 H45 . 0.9300 ?
    C46 C50 . 1.400(8) ?
    C46 C47 . 1.461(9) ?
    C47 C48 . 1.337(10) ?
    C47 H47 . 0.9300 ?
    C48 C49 . 1.403(9) ?
    C48 H48 . 0.9300 ?
    C49 N12 . 1.323(8) ?
    C49 H49 . 0.9300 ?
    C50 N12 . 1.362(7) ?
    C50 C51 . 1.441(8) ?
    C51 N11 . 1.357(7) ?
    C52 N14 . 1.290(8) ?
    C52 C53 . 1.417(10) ?
    C52 Cl5 . 1.730(7) ?
    C53 C54 . 1.377(11) ?
    C53 H53 . 0.9300 ?
    C54 C55 . 1.366(11) ?
    C54 H54 . 0.9300 ?
    C55 C63 . 1.390(8) ?
    C55 C56 . 1.427(11) ?
    C56 C57 . 1.341(12) ?
    C56 H56 . 0.9300 ?
    C57 C58 . 1.421(11) ?
    C57 H57 . 0.9300 ?
    C58 C59 . 1.406(11) ?
    C58 C62 . 1.430(9) ?
    C59 C60 . 1.352(10) ?
    C59 H59 . 0.9300 ?
    C60 C61 . 1.391(9) ?
    C60 H60 . 0.9300 ?
    C61 N13 . 1.332(8) ?
    C61 H61 . 0.9300 ?
    C62 N13 . 1.345(7) ?
    C62 C63 . 1.434(9) ?
    C63 N14 . 1.371(7) ?
    C64 N15 . 1.142(7) ?
    C64 S4 . 1.595(6) ?
    C65 N17 . 1.282(9) ?
    C65 C66 . 1.394(12) ?
    C65 Cl6 . 1.708(9) ?
    C66 C67 . 1.264(15) ?
    C66 H66 . 0.9300 ?
    C67 C68 . 1.403(15) ?
    C67 H67 . 0.9300 ?
    C68 C69 . 1.419(15) ?
    C68 C76 . 1.422(11) ?
    C69 C70 . 1.228(18) ?
    C69 H69 . 0.9300 ?
    C70 C71 . 1.471(16) ?
    C70 H70 . 0.9300 ?
    C71 C72 . 1.363(16) ?
    C71 C75 . 1.419(10) ?
    C72 C73 . 1.347(17) ?
    C72 H72 . 0.9300 ?
    C73 C74 . 1.465(13) ?
    C73 H73 . 0.9300 ?
    C74 N16 . 1.375(9) ?
    C74 H74 . 0.9300 ?
    C75 C76 . 1.366(10) ?
    C75 N16 . 1.388(9) ?
    C76 N17 . 1.329(8) ?
    C77 N18 . 1.147(8) ?
    C77 S6 . 1.570(7) ?
    C78 N19 . 1.153(10) ?
    C78 S7 . 1.588(9) ?
    C79 N20 . 1.142(10) ?
    C79 S8 . 1.628(10) ?
    C80 H80 . 0.9300 ?
    N1 Zn1 . 2.404(5) ?
    N2 Zn1 . 2.088(4) ?
    N3 Zn1 . 1.962(5) ?
    N4 Zn1 . 2.036(6) ?
    N5 Zn1 . 1.956(5) ?
    N6 Zn2 . 2.250(4) ?
    N7 Zn2 . 2.054(5) ?
    N8 Zn2 . 1.925(5) ?
    N9 Zn2 . 2.045(4) ?
    N10 Zn2 . 2.231(5) ?
    N11 Zn3 . 2.236(5) ?
    N12 Zn3 . 2.038(4) ?
    N13 Zn3 . 2.034(5) ?
    N14 Zn3 . 2.216(5) ?
    N15 Zn3 . 1.924(5) ?
    N16 Zn4 . 2.098(6) ?
    N17 Zn4 . 2.433(5) ?
    N18 Zn4 . 1.981(6) ?
    N19 Zn4 . 2.061(7) ?
    N20 Zn4 . 1.936(7) ?
loop_
    _geom_angle_atom_site_label_1
    _geom_angle_atom_site_label_2
    _geom_angle_atom_site_label_3
    _geom_angle_site_symmetry_1
    _geom_angle_site_symmetry_3
    _geom_angle
    _geom_angle_publ_flag
    N1 C1 C2 . . 126.0(6) ?
    N1 C1 Cl1 . . 118.1(5) ?
    C2 C1 Cl1 . . 115.9(6) ?
    C3 C2 C1 . . 116.5(7) ?
    C3 C2 H2 . . 121.7 ?
    C1 C2 H2 . . 121.7 ?
    C2 C3 C4 . . 121.7(7) ?
    C2 C3 H3 . . 119.2 ?
    C4 C3 H3 . . 119.2 ?
    C3 C4 C5 . . 116.1(7) ?
    C3 C4 C6 . . 124.8(7) ?
    C5 C4 C6 . . 119.0(7) ?
    N1 C5 C4 . . 123.0(6) ?
    N1 C5 C12 . . 117.5(5) ?
    C4 C5 C12 . . 119.5(6) ?
    C7 C6 C4 . . 121.3(7) ?
    C7 C6 H6 . . 119.3 ?
    C4 C6 H6 . . 119.3 ?
    C6 C7 C8 . . 122.2(7) ?
    C6 C7 H7 . . 118.9 ?
    C8 C7 H7 . . 118.9 ?
    C9 C8 C12 . . 117.1(6) ?
    C9 C8 C7 . . 124.2(6) ?
    C12 C8 C7 . . 118.7(6) ?
    C10 C9 C8 . . 119.9(6) ?
    C10 C9 H9 . . 120.0 ?
    C8 C9 H9 . . 120.0 ?
    C9 C10 C11 . . 120.6(6) ?
    C9 C10 H10 . . 119.7 ?
    C11 C10 H10 . . 119.7 ?
    N2 C11 C10 . . 121.6(6) ?
    N2 C11 H11 . . 119.2 ?
    C10 C11 H11 . . 119.2 ?
    N2 C12 C8 . . 121.9(6) ?
    N2 C12 C5 . . 118.9(5) ?
    C8 C12 C5 . . 119.2(6) ?
    N3 C13 S1 . . 177.1(6) ?
    N5 C14 S3 . . 178.4(6) ?
    N4 C15 S2 . . 177.6(7) ?
    N6 C16 C17 . . 124.7(6) ?
    N6 C16 Cl2 . . 117.3(4) ?
    C17 C16 Cl2 . . 118.0(5) ?
    C18 C17 C16 . . 117.5(7) ?
    C18 C17 H17 . . 121.3 ?
    C16 C17 H17 . . 121.3 ?
    C17 C18 C19 . . 121.0(6) ?
    C17 C18 H18 . . 119.5 ?
    C19 C18 H18 . . 119.5 ?
    C20 C19 C18 . . 123.1(7) ?
    C20 C19 C26 . . 120.0(7) ?
    C18 C19 C26 . . 116.9(6) ?
    C21 C20 C19 . . 120.0(7) ?
    C21 C20 H20 . . 120.0 ?
    C19 C20 H20 . . 120.0 ?
    C20 C21 C22 . . 121.9(6) ?
    C20 C21 H21 . . 119.1 ?
    C22 C21 H21 . . 119.1 ?
    C23 C22 C25 . . 117.3(7) ?
    C23 C22 C21 . . 123.6(7) ?
    C25 C22 C21 . . 119.1(7) ?
    C22 C23 C80 . . 121.5(7) ?
    C22 C23 H23 . . 119.3 ?
    C80 C23 H23 . . 119.3 ?
    N7 C24 C80 . . 121.5(7) ?
    N7 C24 H24 . . 119.3 ?
    C80 C24 H24 . . 119.3 ?
    N7 C25 C22 . . 122.4(6) ?
    N7 C25 C26 . . 119.1(5) ?
    C22 C25 C26 . . 118.4(6) ?
    N6 C26 C25 . . 117.0(5) ?
    N6 C26 C19 . . 122.4(6) ?
    C25 C26 C19 . . 120.6(5) ?
    C28 C27 C38 . . 119.8(6) ?
    C28 C27 H27 . . 120.1 ?
    C38 C27 H27 . . 120.1 ?
    C27 C28 C29 . . 120.8(6) ?
    C27 C28 H28 . . 119.6 ?
    C29 C28 H28 . . 119.6 ?
    C30 C29 C37 . . 119.8(6) ?
    C30 C29 C28 . . 125.2(6) ?
    C37 C29 C28 . . 115.0(6) ?
    C31 C30 C29 . . 121.5(6) ?
    C31 C30 H30 . . 119.3 ?
    C29 C30 H30 . . 119.3 ?
    C30 C31 C32 . . 120.6(6) ?
    C30 C31 H31 . . 119.7 ?
    C32 C31 H31 . . 119.7 ?
    C36 C32 C33 . . 117.2(5) ?
    C36 C32 C31 . . 119.8(6) ?
    C33 C32 C31 . . 123.0(6) ?
    C34 C33 C32 . . 118.8(6) ?
    C34 C33 H33 . . 120.6 ?
    C32 C33 H33 . . 120.6 ?
    C33 C34 C35 . . 121.2(6) ?
    C33 C34 H34 . . 119.4 ?
    C35 C34 H34 . . 119.4 ?
    N9 C35 C34 . . 121.7(6) ?
    N9 C35 H35 . . 119.2 ?
    C34 C35 H35 . . 119.2 ?
    N9 C36 C32 . . 122.8(5) ?
    N9 C36 C37 . . 117.7(5) ?
    C32 C36 C37 . . 119.4(5) ?
    N10 C37 C29 . . 124.0(5) ?
    N10 C37 C36 . . 117.3(5) ?
    C29 C37 C36 . . 118.7(6) ?
    N10 C38 C27 . . 123.7(6) ?
    N10 C38 Cl3 . . 116.4(5) ?
    C27 C38 Cl3 . . 119.9(5) ?
    N8 C39 S5 . . 178.3(6) ?
    N11 C40 C41 . . 123.7(6) ?
    N11 C40 Cl4 . . 118.3(5) ?
    C41 C40 Cl4 . . 118.1(5) ?
    C42 C41 C40 . . 118.4(6) ?
    C42 C41 H41 . . 120.8 ?
    C40 C41 H41 . . 120.8 ?
    C41 C42 C43 . . 120.2(6) ?
    C41 C42 H42 . . 119.9 ?
    C43 C42 H42 . . 119.9 ?
    C51 C43 C44 . . 120.5(6) ?
    C51 C43 C42 . . 115.9(6) ?
    C44 C43 C42 . . 123.5(6) ?
    C45 C44 C43 . . 121.5(6) ?
    C45 C44 H44 . . 119.2 ?
    C43 C44 H44 . . 119.2 ?
    C44 C45 C46 . . 120.3(6) ?
    C44 C45 H45 . . 119.8 ?
    C46 C45 H45 . . 119.8 ?
    C50 C46 C45 . . 120.2(6) ?
    C50 C46 C47 . . 116.1(6) ?
    C45 C46 C47 . . 123.8(6) ?
    C48 C47 C46 . . 119.4(6) ?
    C48 C47 H47 . . 120.3 ?
    C46 C47 H47 . . 120.3 ?
    C47 C48 C49 . . 120.0(7) ?
    C47 C48 H48 . . 120.0 ?
    C49 C48 H48 . . 120.0 ?
    N12 C49 C48 . . 123.1(7) ?
    N12 C49 H49 . . 118.5 ?
    C48 C49 H49 . . 118.5 ?
    N12 C50 C46 . . 123.2(6) ?
    N12 C50 C51 . . 118.3(5) ?
    C46 C50 C51 . . 118.5(6) ?
    N11 C51 C43 . . 124.6(6) ?
    N11 C51 C50 . . 116.5(5) ?
    C43 C51 C50 . . 118.9(6) ?
    N14 C52 C53 . . 123.8(7) ?
    N14 C52 Cl5 . . 116.9(5) ?
    C53 C52 Cl5 . . 119.3(7) ?
    C54 C53 C52 . . 117.0(8) ?
    C54 C53 H53 . . 121.5 ?
    C52 C53 H53 . . 121.5 ?
    C55 C54 C53 . . 121.4(8) ?
    C55 C54 H54 . . 119.3 ?
    C53 C54 H54 . . 119.3 ?
    C54 C55 C63 . . 116.7(8) ?
    C54 C55 C56 . . 122.9(7) ?
    C63 C55 C56 . . 120.4(8) ?
    C57 C56 C55 . . 121.0(7) ?
    C57 C56 H56 . . 119.5 ?
    C55 C56 H56 . . 119.5 ?
    C56 C57 C58 . . 121.3(8) ?
    C56 C57 H57 . . 119.4 ?
    C58 C57 H57 . . 119.4 ?
    C59 C58 C57 . . 125.1(8) ?
    C59 C58 C62 . . 116.1(7) ?
    C57 C58 C62 . . 118.9(8) ?
    C60 C59 C58 . . 122.0(7) ?
    C60 C59 H59 . . 119.0 ?
    C58 C59 H59 . . 119.0 ?
    C59 C60 C61 . . 116.9(7) ?
    C59 C60 H60 . . 121.6 ?
    C61 C60 H60 . . 121.6 ?
    N13 C61 C60 . . 125.1(7) ?
    N13 C61 H61 . . 117.4 ?
    C60 C61 H61 . . 117.4 ?
    N13 C62 C58 . . 122.4(7) ?
    N13 C62 C63 . . 118.2(5) ?
    C58 C62 C63 . . 119.4(6) ?
    N14 C63 C55 . . 123.7(7) ?
    N14 C63 C62 . . 117.2(5) ?
    C55 C63 C62 . . 119.1(7) ?
    N15 C64 S4 . . 178.7(5) ?
    N17 C65 C66 . . 123.3(9) ?
    N17 C65 Cl6 . . 118.1(6) ?
    C66 C65 Cl6 . . 118.7(8) ?
    C67 C66 C65 . . 121.6(11) ?
    C67 C66 H66 . . 119.2 ?
    C65 C66 H66 . . 119.2 ?
    C66 C67 C68 . . 118.9(11) ?
    C66 C67 H67 . . 120.5 ?
    C68 C67 H67 . . 120.5 ?
    C67 C68 C69 . . 125.0(11) ?
    C67 C68 C76 . . 116.8(9) ?
    C69 C68 C76 . . 118.2(12) ?
    C70 C69 C68 . . 121.8(14) ?
    C70 C69 H69 . . 119.1 ?
    C68 C69 H69 . . 119.1 ?
    C69 C70 C71 . . 124.2(12) ?
    C69 C70 H70 . . 117.9 ?
    C71 C70 H70 . . 117.9 ?
    C72 C71 C75 . . 121.3(12) ?
    C72 C71 C70 . . 124.1(10) ?
    C75 C71 C70 . . 114.5(10) ?
    C73 C72 C71 . . 118.9(12) ?
    C73 C72 H72 . . 120.6 ?
    C71 C72 H72 . . 120.6 ?
    C72 C73 C74 . . 123.1(11) ?
    C72 C73 H73 . . 118.4 ?
    C74 C73 H73 . . 118.4 ?
    N16 C74 C73 . . 115.6(9) ?
    N16 C74 H74 . . 122.2 ?
    C73 C74 H74 . . 122.2 ?
    C76 C75 N16 . . 119.6(6) ?
    C76 C75 C71 . . 121.6(9) ?
    N16 C75 C71 . . 118.8(9) ?
    N17 C76 C75 . . 118.8(7) ?
    N17 C76 C68 . . 121.9(8) ?
    C75 C76 C68 . . 119.3(8) ?
    N18 C77 S6 . . 179.4(7) ?
    N19 C78 S7 . . 176.2(10) ?
    N20 C79 S8 . . 178.3(7) ?
    C23 C80 C24 . . 118.0(7) ?
    C23 C80 H80 . . 121.0 ?
    C24 C80 H80 . . 121.0 ?
    C1 N1 C5 . . 116.7(5) ?
    C1 N1 Zn1 . . 133.1(4) ?
    C5 N1 Zn1 . . 110.3(4) ?
    C11 N2 C12 . . 118.9(5) ?
    C11 N2 Zn1 . . 121.6(4) ?
    C12 N2 Zn1 . . 119.4(4) ?
    C13 N3 Zn1 . . 174.7(5) ?
    C15 N4 Zn1 . . 162.7(7) ?
    C14 N5 Zn1 . . 172.0(5) ?
    C16 N6 C26 . . 117.5(5) ?
    C16 N6 Zn2 . . 131.5(4) ?
    C26 N6 Zn2 . . 111.0(4) ?
    C24 N7 C25 . . 119.3(6) ?
    C24 N7 Zn2 . . 124.8(5) ?
    C25 N7 Zn2 . . 115.8(4) ?
    C39 N8 Zn2 . . 166.5(5) ?
    C35 N9 C36 . . 118.1(5) ?
    C35 N9 Zn2 . . 125.2(4) ?
    C36 N9 Zn2 . . 116.7(4) ?
    C38 N10 C37 . . 116.7(5) ?
    C38 N10 Zn2 . . 132.9(4) ?
    C37 N10 Zn2 . . 110.0(4) ?
    C40 N11 C51 . . 117.2(5) ?
    C40 N11 Zn3 . . 131.8(4) ?
    C51 N11 Zn3 . . 110.9(4) ?
    C49 N12 C50 . . 118.3(5) ?
    C49 N12 Zn3 . . 125.4(4) ?
    C50 N12 Zn3 . . 116.3(4) ?
    C61 N13 C62 . . 117.5(5) ?
    C61 N13 Zn3 . . 126.2(4) ?
    C62 N13 Zn3 . . 116.2(4) ?
    C52 N14 C63 . . 117.4(6) ?
    C52 N14 Zn3 . . 132.9(5) ?
    C63 N14 Zn3 . . 109.7(4) ?
    C64 N15 Zn3 . . 167.6(5) ?
    C74 N16 C75 . . 122.3(7) ?
    C74 N16 Zn4 . . 118.9(6) ?
    C75 N16 Zn4 . . 118.7(5) ?
    C65 N17 C76 . . 117.5(7) ?
    C65 N17 Zn4 . . 132.5(5) ?
    C76 N17 Zn4 . . 109.9(5) ?
    C77 N18 Zn4 . . 175.0(7) ?
    C78 N19 Zn4 . . 171.6(8) ?
    C79 N20 Zn4 . . 170.4(7) ?
    N5 Zn1 N3 . . 120.0(2) ?
    N5 Zn1 N4 . . 93.1(2) ?
    N3 Zn1 N4 . . 101.1(2) ?
    N5 Zn1 N2 . . 130.19(19) ?
    N3 Zn1 N2 . . 106.42(19) ?
    N4 Zn1 N2 . . 94.7(2) ?
    N5 Zn1 N1 . . 87.35(19) ?
    N3 Zn1 N1 . . 91.93(18) ?
    N4 Zn1 N1 . . 164.6(2) ?
    N2 Zn1 N1 . . 73.48(16) ?
    N8 Zn2 N9 . . 125.3(2) ?
    N8 Zn2 N7 . . 123.9(2) ?
    N9 Zn2 N7 . . 110.69(18) ?
    N8 Zn2 N10 . . 93.2(2) ?
    N9 Zn2 N10 . . 77.90(18) ?
    N7 Zn2 N10 . . 101.06(19) ?
    N8 Zn2 N6 . . 93.5(2) ?
    N9 Zn2 N6 . . 96.30(16) ?
    N7 Zn2 N6 . . 77.01(18) ?
    N10 Zn2 N6 . . 172.90(16) ?
    N15 Zn3 N13 . . 126.8(2) ?
    N15 Zn3 N12 . . 123.9(2) ?
    N13 Zn3 N12 . . 109.31(19) ?
    N15 Zn3 N14 . . 94.9(2) ?
    N13 Zn3 N14 . . 78.6(2) ?
    N12 Zn3 N14 . . 97.11(18) ?
    N15 Zn3 N11 . . 93.3(2) ?
    N13 Zn3 N11 . . 96.81(19) ?
    N12 Zn3 N11 . . 77.92(18) ?
    N14 Zn3 N11 . . 171.87(17) ?
    N20 Zn4 N18 . . 121.6(3) ?
    N20 Zn4 N19 . . 99.9(3) ?
    N18 Zn4 N19 . . 93.8(3) ?
    N20 Zn4 N16 . . 110.0(3) ?
    N18 Zn4 N16 . . 124.5(2) ?
    N19 Zn4 N16 . . 96.3(3) ?
    N20 Zn4 N17 . . 90.2(2) ?
    N18 Zn4 N17 . . 87.7(2) ?
    N19 Zn4 N17 . . 167.1(3) ?
    N16 Zn4 N17 . . 72.5(2) ?
data_global
_journal_date_recd_electronic     2012-01-10
_journal_date_accepted     2012-01-18
_journal_name_full     'Acta Crystallographica, Section E'
_journal_year     2012
_journal_volume     68
_journal_issue      2
_journal_page_first     m202
_journal_page_last     m202
_journal_paper_category     QM
_journal_paper_doi     10.1107/S1600536812002280
_journal_coeditor_code     CV5234
_publ_contact_author
;
      Shi Jing Min
      College of Chemistry, Chemical Engineering and Materials Science
      Shandong Normal University
      Jinan 250014
      People's Republic of China
;
_publ_contact_author_email     shijingmin1955@gmail.com
_publ_contact_author_fax     '86 531 86180017'
_publ_contact_author_phone     '86 531 86188367'
_publ_section_title
;\
Bis(2-chloro-1,10-phenanthroline-\k^2^<i>N</i>,<i>N</i>')(thiocyanato-\
\k<i>N</i>)zinc
(2-chloro-1,10-phenanthroline-\k^2^<i>N</i>,<i>N</i>')tris(thiocyanato-\
\k<i>N</i>)zincate
;
loop_
    _publ_author_name
    _publ_author_address
    'Qing Hua Liu'
;     College of Chemistry, Chemical Engineering and Materials Science
      Shandong Normal University
      Jinan 250014
      People's Republic of China
;
    'Shu Lian Liu'
;     School for Cadres of Shandong Bureau of Quality and Technical Supervision
      Jinan 250014
      People's Republic of China
;
    'Yan Hui Chi'
;     College of Chemistry, Chemical Engineering and Materials Science
      Shandong Normal University
      Jinan 250014
      People's Republic of China
;
    'Jing Min Shi'
;     College of Chemistry, Chemical Engineering and Materials Science
      Shandong Normal University
      Jinan 250014
      People's Republic of China
;
