# Supplementary material for: Bis(2-chloro-1,10-phenanthroline-κ2 N,N′)(thio­cyanato-κN)zinc (2-chloro-1,10-phenanthroline-κ2 N,N′)tris­(thio­cyanato-κN)zincate
Source: Acta Crystallogr Sect E Struct Rep Online. 2012 Jan 25;68(Pt 2):m202. doi: 10.1107/S1600536812002280 (PMC3274921; doi:10.1107/S1600536812002280)
Supplement: Supplementary file 2 [file e-68-0m202-Isup2.hkl]

# 
# h,k,l, Fc-squared, Fo-squared, sigma(Fo-squared) and status flag 
# 
data_I
_shelx_title ' 110518em in P-1' 
_shelx_refln_list_code          4 
_shelx_F_calc_maximum      602.08 
_exptl_crystal_F_000      2024.00 
_reflns_d_resolution_high  0.7965 
 
loop_ 
 _symmetry_equiv_pos_as_xyz 
 'x, y, z' 
 '-x, -y, -z' 
 
_cell_length_a    15.2594 
_cell_length_b    17.9566 
_cell_length_c    18.6654 
_cell_angle_alpha 111.163 
_cell_angle_beta   98.201 
_cell_angle_gamma 111.273 
 
_shelx_F_squared_multiplier     1.000 
 
loop_ 
 _refln_index_h 
 _refln_index_k 
 _refln_index_l 
 _refln_F_squared_calc 
 _refln_F_squared_meas 
 _refln_F_squared_sigma 
 _refln_observed_status 
   1   0   0       30.22       11.13      3.30 o 
   2   0   0    11009.52     9572.47    241.34 o 
   3   0   0     4446.12     3776.26     99.43 o 
   4   0   0      415.75      625.95     21.99 o 
   5   0   0      908.37      619.49     24.07 o 
   6   0   0    25208.89    30444.41    762.02 o 
   7   0   0      226.11      151.63     16.08 o 
   8   0   0      282.68      215.56     39.59 o 
   9   0   0     1916.76     1576.95     84.13 o 
  10   0   0     3672.89     3978.24    170.31 o 
  11   0   0       12.67       29.69     34.23 o 
  12   0   0     4197.22     4407.53    192.17 o 
  13   0   0       28.63       82.06     44.12 o 
  14   0   0       88.17       85.36     45.36 o 
  15   0   0       20.48        0.00     42.06 o 
  16   0   0        0.20        0.00     47.42 o 
 -17   1   0       12.25       62.27     54.85 o 
 -16   1   0      133.42      103.51     49.07 o 
 -15   1   0        0.09        0.00     41.24 o 
 -14   1   0     1624.75     1668.49    105.57 o 
 -13   1   0       96.10        9.48     36.70 o 
 -12   1   0      744.89      921.26     71.75 o 
 -11   1   0     1073.85     1064.77     75.05 o 
 -10   1   0      359.43      423.52     44.95 o 
  -9   1   0       32.63       49.49     25.98 o 
  -8   1   0      132.46      294.85     34.64 o 
  -7   1   0      529.46      433.41     36.70 o 
  -6   1   0     3188.60     3599.26    141.86 o 
  -5   1   0     6134.37     5976.23    218.97 o 
  -4   1   0    13387.12    19378.20    671.36 o 
  -3   1   0     1095.21     2261.09     86.19 o 
  -2   1   0    52293.69    46596.18   1596.74 o 
  -1   1   0       24.65       10.72      2.47 o 
   0   1   0        4.65        0.00      1.24 o 
   1   1   0       46.21      230.27      9.18 o 
   2   1   0     8517.69     6845.19    176.00 o 
   3   1   0     4160.18     4980.76    129.57 o 
   4   1   0      800.83     1290.05     50.10 o 
   5   1   0        0.20        7.37      9.21 o 
   6   1   0      668.18      896.99     61.24 o 
   7   1   0     1763.28     2153.51     65.79 o 
   8   1   0      752.74      696.88     41.44 o 
   9   1   0       71.35       23.92     29.69 o 
  10   1   0        8.20       19.38     29.28 o 
  11   1   0     1386.92     1899.43    107.22 o 
  12   1   0      217.77      263.51     48.66 o 
  13   1   0       28.80       33.82     40.00 o 
  14   1   0       16.11       31.34     44.54 o 
  15   1   0        4.66        7.01     42.89 o 
  16   1   0       41.51        1.65     47.01 o 
 -17   2   0        3.23       52.37     50.72 o 
 -16   2   0      423.58      299.39     60.62 o 
 -15   2   0       25.79       23.51     46.60 o 
 -14   2   0       56.73       80.83     42.89 o 
 -13   2   0      561.59      429.29     54.02 o 
 -12   2   0       37.46        9.07     31.75 o 
 -11   2   0       32.83       73.82     32.58 o 
 -10   2   0     4097.82     3566.68    153.41 o 
  -9   2   0      401.97      405.78     40.41 o 
  -8   2   0      422.38      464.75     39.59 o 
  -7   2   0     1715.06     1694.06     80.41 o 
  -6   2   0      564.20      605.79     40.41 o 
  -5   2   0      515.16      631.77     36.70 o 
  -4   2   0    41200.60    55079.84   1375.69 o 
  -3   2   0      133.09       49.90      9.90 o 
  -2   2   0      335.71      280.01     15.26 o 
  -1   2   0       97.40       33.40      7.01 o 
   0   2   0    14465.29    10023.00    206.64 o 
   1   2   0      287.17       60.48      6.26 o 
   2   2   0      892.33     1431.41     42.41 o 
   3   2   0     1060.28     1063.37     35.28 o 
   4   2   0    43770.39    49376.37   1229.62 o 
   5   2   0      933.39      671.01     29.69 o 
   6   2   0      393.92      530.83     33.20 o 
   7   2   0      397.32      461.66     27.70 o 
   8   2   0      588.83      604.97     58.97 o 
   9   2   0        2.79        0.00     25.57 o 
  10   2   0      233.06      115.88     36.29 o 
  11   2   0      402.73      409.91     52.37 o 
  12   2   0        8.04       17.32     36.29 o 
  13   2   0      158.51      109.28     46.60 o 
  14   2   0        0.14       17.73     44.95 o 
  15   2   0       16.03        0.00     43.30 o 
  16   2   0       91.88       39.59     53.61 o 
 -17   3   0        4.53        0.00     46.19 o 
 -16   3   0      151.06       69.69     47.42 o 
 -15   3   0      787.66      649.09     68.04 o 
 -14   3   0       83.49       44.54     40.83 o 
 -13   3   0      131.86       21.03     35.88 o 
 -12   3   0      651.08      609.50     57.73 o 
 -11   3   0        7.80       36.29     29.69 o 
 -10   3   0       44.88      118.77     31.34 o 
  -9   3   0      145.28      174.85     32.17 o 
  -8   3   0     2154.22     1390.55     72.58 o 
  -7   3   0     3405.67     3441.73    138.56 o 
  -6   3   0    10353.94    12850.21    455.27 o 
  -5   3   0      191.06      168.46     11.21 o 
  -4   3   0    10015.46    12844.78    323.93 o 
  -3   3   0       37.87       53.61      9.07 o 
  -2   3   0      820.34      173.20     14.43 o 
  -1   3   0      108.05      200.21     28.04 o 
   0   3   0     8646.86     9722.46    200.61 o 
   1   3   0      319.84       74.89     14.02 o 
   2   3   0    54512.48    64975.71   1614.28 o 
   3   3   0      114.02      210.49     15.71 o 
   4   3   0    10926.98    11160.78    287.18 o 
   5   3   0      956.16      600.64     29.57 o 
   6   3   0     2632.89     2527.56     77.26 o 
   7   3   0      422.26      528.39     30.20 o 
   8   3   0     3335.55     2859.32     88.37 o 
   9   3   0       17.11        0.00     24.74 o 
  10   3   0      148.73       67.63     35.88 o 
  11   3   0     1263.84     1471.38     96.91 o 
  12   3   0      184.18      115.88     44.95 o 
  13   3   0      173.98      128.66     47.42 o 
  14   3   0      731.84      729.91     77.12 o 
  15   3   0       43.26       57.32     50.72 o 
 -18   4   0      163.04      268.46     63.09 o 
 -17   4   0      310.03      362.48     65.16 o 
 -16   4   0      132.16       70.52     46.19 o 
 -15   4   0       89.05       41.24     42.06 o 
 -14   4   0      233.59      183.51     48.25 o 
 -13   4   0       45.30       69.28     37.53 o 
 -12   4   0       20.65       27.22     30.52 o 
 -11   4   0      468.86      406.61     47.01 o 
 -10   4   0      221.94      282.07     37.94 o 
  -9   4   0      563.73      585.58     47.01 o 
  -8   4   0     7243.39     8555.67    315.06 o 
  -7   4   0     1336.68     1124.71     36.74 o 
  -6   4   0    42424.58    48018.52   1195.56 o 
  -5   4   0      298.92      253.21     14.91 o 
  -4   4   0     4055.99     6734.99    174.75 o 
  -3   4   0       81.91       94.02     13.61 o 
  -2   4   0     7559.35     8347.00    310.52 o 
  -1   4   0      372.60       77.25     12.78 o 
   0   4   0     2994.40     1662.13     38.58 o 
   1   4   0     1135.55     1540.92     47.73 o 
   2   4   0     1072.20     1150.44     39.34 o 
   3   4   0      750.70     1013.95     56.29 o 
   4   4   0     6006.66     6193.83    166.56 o 
   5   4   0      132.87      138.54     20.41 o 
   6   4   0     7111.06     7823.03    210.05 o 
   7   4   0       32.22       42.56     18.35 o 
   8   4   0     1566.54     1782.20     64.62 o 
   9   4   0      229.12      118.77     37.11 o 
  10   4   0     1032.33     1119.61     84.13 o 
  11   4   0       27.34      101.86     40.41 o 
  12   4   0      606.06      520.01     65.16 o 
  13   4   0       27.25        7.42     42.06 o 
  14   4   0      109.60       88.25     50.31 o 
  15   4   0        3.64        0.00     55.67 o 
 -18   5   0       95.11      185.57     58.15 o 
 -17   5   0       31.51       26.80     45.77 o 
 -16   5   0       62.39       61.44     44.95 o 
 -15   5   0       35.81       59.80     42.89 o 
 -14   5   0       18.51       31.34     40.00 o 
 -13   5   0     1809.50     1504.37     92.79 o 
 -12   5   0      162.75      218.56     41.24 o 
 -11   5   0       17.18        0.00     26.39 o 
 -10   5   0      270.08      265.99     37.53 o 
  -9   5   0      318.79      475.48     42.89 o 
  -8   5   0    20621.98    22709.01    572.48 o 
  -7   5   0      595.23      554.45     58.15 o 
  -6   5   0    13114.63    14963.46    379.77 o 
  -5   5   0      266.56      393.26     33.82 o 
  -4   5   0    15572.53    19219.43    701.46 o 
  -3   5   0      204.86      741.05     41.24 o 
  -2   5   0    49488.82    67099.76   2427.28 o 
  -1   5   0      284.77      248.42     11.23 o 
   0   5   0    23283.39    30868.27    628.92 o 
   1   5   0      596.99      385.32     21.90 o 
   2   5   0    12442.00    13423.07    344.29 o 
   3   5   0     1179.85      999.09     39.61 o 
   4   5   0    27693.66    31182.48    785.55 o 
   5   5   0      675.72      721.04     37.29 o 
   6   5   0      258.26      258.67     25.32 o 
   7   5   0      330.02      330.57     28.12 o 
   8   5   0      212.41      267.64     42.48 o 
   9   5   0      604.71      530.73     56.91 o 
  10   5   0      866.87      793.42     70.10 o 
  11   5   0        0.58        5.77     38.35 o 
  12   5   0       85.46      150.52     49.90 o 
  13   5   0       94.68       57.32     47.42 o 
  14   5   0       26.41       56.08     56.08 o 
 -18   6   0       49.26       29.69     51.14 o 
 -17   6   0        3.23       71.75     51.14 o 
 -16   6   0       48.71       21.86     44.54 o 
 -15   6   0      163.82      149.69     49.90 o 
 -14   6   0       46.24       40.83     37.94 o 
 -13   6   0      283.39      243.30     48.25 o 
 -12   6   0      184.40      137.32     38.76 o 
 -11   6   0      295.71      235.47     40.00 o 
 -10   6   0     6120.43     6191.49    242.07 o 
  -9   6   0     1110.71     1039.45     92.79 o 
  -8   6   0     6130.03     6729.82    179.18 o 
  -7   6   0      410.66      359.62     22.07 o 
  -6   6   0     1799.68     1551.75     50.70 o 
  -5   6   0      449.03      300.21     25.98 o 
  -4   6   0      448.62      226.81     23.92 o 
  -3   6   0      656.89      579.81     38.76 o 
  -2   6   0     2949.36     2819.45    118.77 o 
  -1   6   0       70.88       36.67      7.36 o 
   0   6   0     2113.83     2318.00     53.87 o 
   1   6   0        1.19        8.18     11.49 o 
   2   6   0      100.71      270.29     21.14 o 
   3   6   0      673.92      443.48     28.25 o 
   4   6   0       90.13       45.31     38.15 o 
   5   6   0       10.53       19.88     19.06 o 
   6   6   0     1575.29     1667.54     64.70 o 
   7   6   0        0.77       13.83     19.96 o 
   8   6   0       41.08       34.23     35.05 o 
   9   6   0      253.57      131.14     44.12 o 
  10   6   0       53.92        0.00     38.35 o 
  11   6   0        3.12        7.42     38.76 o 
  12   6   0       82.41       44.95     46.60 o 
  13   6   0      102.38        0.00     46.60 o 
 -18   7   0      185.69      248.67     61.44 o 
 -17   7   0        0.06        0.00     45.77 o 
 -16   7   0        4.23       27.63     44.12 o 
 -15   7   0     1061.46      932.81     77.53 o 
 -14   7   0        0.47        1.24     36.29 o 
 -13   7   0      211.35      124.54     42.89 o 
 -12   7   0     4135.91     4178.24    182.27 o 
 -11   7   0      192.75      141.86     37.53 o 
 -10   7   0      228.83      235.47     37.11 o 
  -9   7   0      187.46      206.82     18.80 o 
  -8   7   0      150.14      161.65     29.69 o 
  -7   7   0       57.42       59.70     24.54 o 
  -6   7   0    36588.39    39732.09   1442.10 o 
  -5   7   0      603.17      465.17     37.53 o 
  -4   7   0     4874.92     5439.72    214.03 o 
  -3   7   0      270.82      321.66     30.52 o 
  -2   7   0     3130.38     3023.58    129.49 o 
  -1   7   0      554.36      622.79     21.58 o 
   0   7   0     6224.43     7228.51    154.58 o 
   1   7   0       90.63       58.44     14.91 o 
   2   7   0     1058.32      995.04     42.85 o 
   3   7   0       33.28       22.89     26.80 o 
   4   7   0     9610.57    10228.89    272.77 o 
   5   7   0      464.90      508.00     34.55 o 
   6   7   0     2826.51     3025.39    110.72 o 
   7   7   0      186.82      211.88     52.17 o 
   8   7   0     2001.56     2023.97    112.58 o 
   9   7   0      165.63       80.83     42.48 o 
  10   7   0      295.20      232.17     52.37 o 
  11   7   0      174.15      191.76     55.67 o 
  12   7   0      119.10      130.72     53.61 o 
  13   7   0       23.07       19.79     51.14 o 
 -18   8   0       36.23        1.65     48.66 o 
 -17   8   0      626.77      676.30     75.05 o 
 -16   8   0       71.49      100.21     47.42 o 
 -15   8   0      131.20       53.20     44.12 o 
 -14   8   0      162.67      120.00     46.60 o 
 -13   8   0      123.41      121.24     44.12 o 
 -12   8   0      654.41      514.24     55.67 o 
 -11   8   0     2754.16     2487.90    122.48 o 
 -10   8   0       47.32      102.68     34.64 o 
  -9   8   0       57.82        7.14     25.57 o 
  -8   8   0    17037.23    19026.59    485.27 o 
  -7   8   0     4414.06     5155.18    204.13 o 
  -6   8   0      147.10      150.93     25.57 o 
  -5   8   0     5517.49     5094.56    204.13 o 
  -4   8   0        5.83       51.96     22.27 o 
  -3   8   0      832.94      804.56     54.02 o 
  -2   8   0     2487.71     2986.01     71.05 o 
  -1   8   0      316.24      345.01     16.49 o 
   0   8   0     1276.24     1481.51     53.96 o 
   1   8   0     1017.55      908.48     84.54 o 
   2   8   0     6567.39     6811.33    188.60 o 
   3   8   0      926.21      825.74     44.43 o 
   4   8   0       73.91       94.27     24.02 o 
   5   8   0      483.16      573.16     38.15 o 
   6   8   0      773.91      716.05     47.63 o 
   7   8   0        6.80       38.51     26.52 o 
   8   8   0      126.59      102.27     42.89 o 
   9   8   0      109.19      211.96     52.37 o 
  10   8   0       86.23      133.61     51.96 o 
  11   8   0        0.81        0.00     45.36 o 
  12   8   0      109.88      164.13     58.15 o 
 -18   9   0       31.50       70.93     56.50 o 
 -17   9   0       30.19       51.14     51.55 o 
 -16   9   0      183.93      191.76     54.85 o 
 -15   9   0      485.20      357.95     57.32 o 
 -14   9   0     1151.25     1112.60     85.36 o 
 -13   9   0        3.44        0.00     35.05 o 
 -12   9   0       25.38       22.68     36.29 o 
 -11   9   0      610.33      595.07     56.91 o 
 -10   9   0     5203.06     4932.08    202.48 o 
  -9   9   0      400.29      315.37     25.77 o 
  -8   9   0    10752.08    11532.69    302.42 o 
  -7   9   0       30.47        0.00     18.97 o 
  -6   9   0     2370.49     2284.18    106.81 o 
  -5   9   0        6.93        4.95     22.27 o 
  -4   9   0     4705.59     6335.82    254.03 o 
  -3   9   0       81.62       78.74     15.61 o 
  -2   9   0    24383.54    27102.96    557.50 o 
  -1   9   0       18.03       13.46     11.73 o 
   0   9   0        4.85       20.57     17.30 o 
   1   9   0       36.59        0.00     26.60 o 
   2   9   0     2085.86     2325.70    108.66 o 
   3   9   0        5.42        6.88     21.40 o 
   4   9   0     2740.54     2943.37     98.63 o 
   5   9   0       14.54       18.39     33.61 o 
   6   9   0      383.39      401.13     38.32 o 
   7   9   0        1.31        0.00     25.19 o 
   8   9   0       33.98      107.22     48.66 o 
   9   9   0       89.74      153.41     50.72 o 
  10   9   0      361.37      376.09     68.04 o 
  11   9   0       13.97        9.48     53.61 o 
 -18  10   0       21.76       66.39     54.85 o 
 -17  10   0       25.68       78.76     52.37 o 
 -16  10   0      368.35      301.45     58.15 o 
 -15  10   0        1.91        0.00     40.41 o 
 -14  10   0     2126.40     2031.80    118.35 o 
 -13  10   0     1532.53     1653.65    102.27 o 
 -12  10   0        8.87        9.48     35.88 o 
 -11  10   0       49.42       98.56     37.94 o 
 -10  10   0     3035.69     3611.22    159.18 o 
  -9  10   0       73.83       38.83     19.89 o 
  -8  10   0      479.94      476.30     42.89 o 
  -7  10   0      819.59      863.11     59.80 o 
  -6  10   0      174.93      225.16     33.82 o 
  -5  10   0     3323.31     3467.71    154.23 o 
  -4  10   0    71580.60    86305.58   3125.85 o 
  -3  10   0      512.42      606.25     33.82 o 
  -2  10   0        7.11        3.31     10.00 o 
  -1  10   0      566.13      678.03     74.85 o 
   0  10   0      725.52      640.43     55.05 o 
   1  10   0       25.18        0.00     19.54 o 
   2  10   0     7087.21     6736.85    192.08 o 
   3  10   0       15.58        0.00     24.12 o 
   4  10   0      111.34       67.30     26.49 o 
   5  10   0      176.63      142.08     31.46 o 
   6  10   0      388.97      421.87     44.33 o 
   7  10   0       13.32       12.35     28.28 o 
   8  10   0     1583.19     1398.80    104.74 o 
   9  10   0        9.51        0.00     42.89 o 
  10  10   0       26.51       27.63     52.37 o 
 -18  11   0      314.78      285.37     65.57 o 
 -17  11   0       11.76        0.00     45.77 o 
 -16  11   0       63.96      149.69     54.85 o 
 -15  11   0      430.54      405.37     63.92 o 
 -14  11   0       21.29        0.00     38.35 o 
 -13  11   0      124.97      152.99     45.36 o 
 -12  11   0     1195.87     1109.31     80.83 o 
 -11  11   0       80.68      110.93     40.00 o 
 -10  11   0      326.93      394.85     31.82 o 
  -9  11   0      743.17      718.30     41.12 o 
  -8  11   0      625.77      693.62     54.85 o 
  -7  11   0        6.47       28.45     28.45 o 
  -6  11   0     5963.97     5772.92    238.77 o 
  -5  11   0      117.90       82.48     33.82 o 
  -4  11   0      134.34      179.23     21.89 o 
  -3  11   0      274.74      276.83     23.22 o 
  -2  11   0     1425.63     1233.77     54.94 o 
  -1  11   0      512.13      570.45     57.94 o 
   0  11   0     7527.13     8057.19    511.15 o 
   1  11   0       30.49        0.00     22.40 o 
   2  11   0      880.95      842.96     48.25 o 
   3  11   0      421.17      387.97     48.45 o 
   4  11   0       28.33        8.79     27.68 o 
   5  11   0       16.15        0.00     26.89 o 
   6  11   0      336.61      329.26     39.94 o 
   7  11   0       13.59       21.50     31.35 o 
   8  11   0       28.00       15.26     47.84 o 
   9  11   0        2.51        0.00     50.72 o 
 -18  12   0      154.21      160.00     62.27 o 
 -17  12   0      343.59      274.65     61.44 o 
 -16  12   0       41.01       35.46     48.25 o 
 -15  12   0       82.88      251.55     59.38 o 
 -14  12   0     3097.18     3560.91    171.96 o 
 -13  12   0      263.82      189.28     52.37 o 
 -12  12   0        4.70       14.85     37.94 o 
 -11  12   0      565.31      459.39     54.02 o 
 -10  12   0     1436.62     1329.31    115.05 o 
  -9  12   0      512.47      449.08     47.42 o 
  -8  12   0     9216.19    10127.67    395.06 o 
  -7  12   0       50.50       64.74     34.64 o 
  -6  12   0      221.29      211.55     39.59 o 
  -5  12   0      302.92      288.11     39.59 o 
  -4  12   0     6345.80     6170.87    258.56 o 
  -3  12   0      714.03      592.59     58.97 o 
  -2  12   0     7694.49     8006.22    353.62 o 
  -1  12   0       26.78       73.32     28.87 o 
   0  12   0     1483.53     1524.99     92.37 o 
   1  12   0       14.24        0.71     24.08 o 
   2  12   0        7.68        0.00     35.05 o 
   3  12   0        3.43        0.00     25.66 o 
   4  12   0       19.48        0.00     26.49 o 
   5  12   0      107.32      105.26     42.06 o 
   6  12   0       12.80       28.36     32.60 o 
   7  12   0       19.53        0.00     47.01 o 
   8  12   0       41.17       68.46     50.31 o 
   9  12   0       68.69       70.10     58.97 o 
 -18  13   0      112.39      115.88     59.38 o 
 -17  13   0        2.31        6.19     49.49 o 
 -16  13   0      233.04      210.73     60.62 o 
 -15  13   0       82.37      210.31     57.73 o 
 -14  13   0       47.83      161.65     53.61 o 
 -13  13   0      143.96      113.40     45.36 o 
 -12  13   0      142.01      106.39     42.48 o 
 -11  13   0      917.99     1219.41     87.84 o 
 -10  13   0     1690.48     1623.20     68.63 o 
  -9  13   0       68.80       47.42     32.17 o 
  -8  13   0       41.00       37.53     33.40 o 
  -7  13   0     1066.36      895.28     73.82 o 
  -6  13   0      541.08      502.60     96.70 o 
  -5  13   0       58.99       81.24     37.11 o 
  -4  13   0     1468.55     1431.79     94.85 o 
  -3  13   0      237.08      254.85     49.07 o 
  -2  13   0     5849.57     5333.74    233.41 o 
  -1  13   0       43.06        0.00     24.83 o 
   0  13   0     3331.31     3459.96    117.33 o 
   1  13   0       23.20        0.00     51.96 o 
   2  13   0       22.53        0.00     26.77 o 
   3  13   0       57.42       65.71     32.64 o 
   4  13   0      279.33      255.42     40.68 o 
   5  13   0        1.50        6.90     38.15 o 
   6  13   0       85.37       91.02     63.92 o 
   7  13   0       46.61        0.00     45.36 o 
   8  13   0       47.39       67.63     56.08 o 
 -18  14   0       38.64       58.97     54.85 o 
 -17  14   0      135.74      148.04     61.44 o 
 -16  14   0      189.92      205.37     59.80 o 
 -15  14   0      230.61      192.58     59.80 o 
 -14  14   0       28.88        0.00     44.54 o 
 -13  14   0      239.00      228.46     54.43 o 
 -12  14   0      266.56      244.95     53.61 o 
 -11  14   0       29.67       18.14     40.83 o 
 -10  14   0     3179.47     3428.95    161.24 o 
  -9  14   0      134.04      194.23     42.89 o 
  -8  14   0      238.15      214.03     45.36 o 
  -7  14   0        5.34       16.97     21.98 o 
  -6  14   0       19.82       56.91     39.18 o 
  -5  14   0      372.92      438.77     57.73 o 
  -3  14   0        5.71        0.00     39.59 o 
  -2  14   0        4.83        0.00     38.35 o 
  -1  14   0      700.16      667.98     47.97 o 
   0  14   0        1.40        6.60     27.36 o 
   1  14   0       26.26       16.59     39.59 o 
   2  14   0     1121.52      956.90     76.91 o 
   3  14   0       63.19       49.15     32.51 o 
   4  14   0      354.01      338.12     43.98 o 
   5  14   0        0.23        0.00     32.88 o 
   6  14   0      138.57       87.96     40.67 o 
 -15  15   0       15.82        0.00     48.25 o 
 -14  15   0      214.00      192.17     56.08 o 
 -13  15   0      164.02      172.79     53.61 o 
 -12  15   0      590.31      685.79     72.17 o 
 -11  15   0      232.32      205.78     53.20 o 
 -10  15   0      399.62      269.70     51.14 o 
  -9  15   0      244.71      210.73     47.84 o 
  -8  15   0      189.96      149.69     44.95 o 
  -7  15   0       33.30        0.00     37.53 o 
  -6  15   0     2754.43     2599.24    140.21 o 
  -5  15   0      177.19      143.10     46.60 o 
  -4  15   0      131.41       75.88     43.71 o 
  -3  15   0      168.47      131.14     50.72 o 
  -2  15   0      771.18      692.39     75.47 o 
  -1  15   0      234.67      199.42     37.95 o 
   0  15   0      997.16     1098.12     63.86 o 
   1  15   0       74.03       59.39     67.42 o 
   2  15   0       27.80       24.45     32.35 o 
   3  15   0        1.04        5.81     33.23 o 
   4  15   0       27.87       26.00     34.96 o 
   5  15   0        8.81        0.00     32.64 o 
 -11  16   0       32.10       71.34     43.30 o 
 -10  16   0        4.12       15.54     27.01 o 
  -9  16   0       73.75       75.05     46.19 o 
  -8  16   0      945.66      867.24     78.35 o 
  -7  16   0      146.86      176.91     49.07 o 
  -6  16   0      279.86      313.41     56.91 o 
  -5  16   0       11.90       35.88     42.48 o 
  -4  16   0      190.52      160.00     51.14 o 
  -3  16   0      546.74      418.57     65.98 o 
  -2  16   0       24.26        0.41     49.07 o 
  -1  16   0      234.03      188.75     39.78 o 
   0  16   0       29.33       82.81     38.97 o 
   1  16   0        8.08       45.76     49.90 o 
   2  16   0        2.23        8.09     33.76 o 
   3  16   0       18.57       36.63     35.40 o 
   4  16   0       85.91       57.08     38.96 o 
 -11  17   0       41.69        0.00     43.30 o 
 -10  17   0     1657.02     1556.74    108.87 o 
  -9  17   0      313.79      230.52     55.67 o 
  -8  17   0      204.44      237.12     56.50 o 
  -7  17   0      209.85      187.63     54.85 o 
  -6  17   0       84.50       61.03     47.42 o 
  -5  17   0       91.86      154.23     51.96 o 
  -4  17   0      671.80      727.03     77.94 o 
  -3  17   0      224.07      180.62     56.91 o 
  -2  17   0      156.34      225.16     61.86 o 
  -1  17   0       91.37       94.02     57.73 o 
   0  17   0      227.97      289.57     46.56 o 
   1  17   0       37.75       80.06     70.52 o 
   2  17   0       47.19       14.62     36.28 o 
   3  17   0       11.74       85.79     41.50 o 
 -14  18   0       42.66       24.74     54.02 o 
 -11  18   0       73.27       23.09     48.66 o 
 -10  18   0       63.66        0.00     46.19 o 
  -9  18   0      116.68       46.19     49.49 o 
  -8  18   0        4.44       12.37     44.12 o 
  -7  18   0        2.32        0.00     43.30 o 
  -6  18   0      683.81      710.94     79.18 o 
  -5  18   0        0.83        0.00     44.95 o 
  -4  18   0       64.23       33.40     51.96 o 
  -3  18   0      353.16      421.04     70.10 o 
  -2  18   0        4.86        0.00     55.26 o 
  -1  18   0        6.20        0.00     48.66 o 
   0  18   0       86.28      100.62     56.91 o 
   1  18   0       12.84       53.20     56.91 o 
 -11  19   0      111.09      136.91     55.67 o 
 -10  19   0       11.92        0.00     49.07 o 
  -9  19   0        0.76       54.85     52.78 o 
  -8  19   0       28.80        0.00     49.49 o 
  -7  19   0        2.36       44.54     50.31 o 
  -6  19   0      779.21      615.68     80.83 o 
  -5  19   0       15.71      116.29     55.67 o 
  -4  19   0        0.53       39.59     58.97 o 
  -3  19   0        9.05       73.40     59.80 o 
  -2  19   0       16.69        0.00     53.20 o 
  -1  19   0        3.01        0.00     56.50 o 
 -11  20   0       15.00       17.73     51.55 o 
 -10  20   0       55.01       10.72     53.61 o 
  -9  20   0       80.25       84.13     55.26 o 
  -8  20   0      392.88      508.05     77.12 o 
  -7  20   0        8.57       49.90     57.73 o 
  -6  20   0       27.93       33.82     59.38 o 
  -5  20   0       71.24       28.45     58.97 o 
  -4  20   0        0.23        0.00     54.02 o 
  -3  20   0        2.51       25.57     58.15 o 
  -9  21   0       14.01        0.00     58.56 o 
  -8  21   0       45.58      123.71     63.51 o 
   6 -21   1       25.14        0.00     60.21 o 
   7 -21   1       59.58       23.09     61.03 o 
   8 -21   1        0.07       54.85     63.92 o 
   9 -21   1        1.29       73.82     61.44 o 
   2 -20   1        2.19        5.77     63.09 o 
   3 -20   1        0.80        0.00     54.43 o 
   4 -20   1       97.92      109.28     65.57 o 
   5 -20   1      576.06      510.12     82.89 o 
   6 -20   1       40.85        6.19     57.73 o 
   7 -20   1        0.65       57.73     58.15 o 
   8 -20   1      128.58      176.91     64.74 o 
   9 -20   1        0.02       52.37     54.02 o 
  10 -20   1      138.38      143.10     58.56 o 
   0 -19   1        6.93        0.00     60.21 o 
   1 -19   1       28.00       98.97     62.68 o 
   2 -19   1       12.46        0.00     51.14 o 
   3 -19   1      583.22      546.40     78.76 o 
   4 -19   1       46.52       14.85     54.85 o 
   5 -19   1      262.60      287.02     65.57 o 
   6 -19   1        0.80        0.00     44.54 o 
   7 -19   1       71.09       70.52     51.55 o 
   8 -19   1        4.45       51.14     50.31 o 
   9 -19   1      783.70      713.83     81.65 o 
  10 -19   1       93.93       99.38     50.31 o 
  -2 -18   1       14.97       16.77     84.13 o 
  -1 -18   1      273.48      448.50     55.11 o 
   0 -18   1       16.40        0.00     35.95 o 
   1 -18   1      383.90      531.15     81.65 o 
   2 -18   1       48.80       51.55     54.43 o 
   3 -18   1       47.19       73.82     51.55 o 
   4 -18   1        1.18       34.23     51.55 o 
   5 -18   1      145.97      153.41     54.85 o 
   6 -18   1      124.79      199.59     55.26 o 
   7 -18   1      463.73      468.88     69.69 o 
   8 -18   1      196.57      178.97     53.20 o 
   9 -18   1       98.40      108.87     51.96 o 
  10 -18   1      118.29      108.46     51.96 o 
  -3 -17   1       40.95       35.73     38.57 o 
  -2 -17   1       20.66       52.53     37.15 o 
  -1 -17   1      647.38      708.02    114.44 o 
   0 -17   1       14.52       21.33     33.98 o 
   1 -17   1       19.46       97.32     57.73 o 
   2 -17   1      119.87      139.80     56.50 o 
   3 -17   1      134.09      225.98     57.73 o 
   4 -17   1       86.78      144.33     54.02 o 
   5 -17   1     1266.79     1282.92    103.51 o 
   6 -17   1       33.82        0.00     40.41 o 
   7 -17   1      144.55       95.67     51.14 o 
   8 -17   1       41.14        1.65     40.41 o 
   9 -17   1      183.19      185.16     51.96 o 
  10 -17   1      329.78      267.64     54.85 o 
  12 -17   1        0.38        0.00     47.42 o 
  13 -17   1      368.05      359.18     66.39 o 
  -5 -16   1       16.36       63.87     40.71 o 
  -4 -16   1       24.59       41.77     39.76 o 
  -3 -16   1      318.04      418.78     51.31 o 
  -2 -16   1        7.29       35.10     34.23 o 
  -1 -16   1      110.55      136.20     51.55 o 
   0 -16   1       97.03      107.90     36.57 o 
   1 -16   1      275.06      301.87     56.08 o 
   2 -16   1       47.69       19.38     46.60 o 
   3 -16   1     1048.23      791.77     77.12 o 
   4 -16   1        0.04        0.00     39.59 o 
   5 -16   1      747.14      644.14     70.10 o 
   6 -16   1        1.05       29.28     42.48 o 
   7 -16   1       91.96       11.96     42.89 o 
   8 -16   1      188.72      179.39     49.49 o 
   9 -16   1      688.64      741.05     71.75 o 
  10 -16   1       37.89      129.08     44.95 o 
  12 -16   1      163.83      151.34     55.26 o 
  13 -16   1       13.90       32.17     49.07 o 
  14 -16   1      324.75      551.77     75.05 o 
  15 -16   1        0.75        0.00     48.25 o 
  16 -16   1        0.40        0.00     50.31 o 
  17 -16   1      378.59      403.31     77.53 o 
  -6 -15   1        7.27       31.42     38.30 o 
  -5 -15   1       34.71        0.00     36.30 o 
  -4 -15   1        1.60       36.49     36.87 o 
  -3 -15   1      535.01      558.24     51.36 o 
  -2 -15   1       11.45       12.00     30.53 o 
  -1 -15   1       23.82       39.70     31.61 o 
   0 -15   1       26.62       37.31     31.59 o 
   1 -15   1      101.42       62.48     30.53 o 
   2 -15   1      572.15      491.97     63.09 o 
   3 -15   1     1555.32     1603.75    107.22 o 
   4 -15   1        1.02       12.78     40.00 o 
   5 -15   1      134.61      108.87     45.77 o 
   6 -15   1      691.75      696.10     68.87 o 
   7 -15   1        5.05        0.00     32.58 o 
   8 -15   1        6.56       47.01     36.70 o 
   9 -15   1     1262.90     1170.75     87.01 o 
  10 -15   1      249.43      129.08     41.65 o 
  11 -15   1       11.77        0.00     42.48 o 
  12 -15   1       65.13       56.08     47.42 o 
  13 -15   1      333.94      278.77     60.62 o 
  14 -15   1       13.03       35.46     49.49 o 
  15 -15   1      451.70      403.31     73.82 o 
  16 -15   1        7.44        0.00     50.31 o 
  17 -15   1       55.50      121.65     64.33 o 
  -7 -14   1       15.73       60.62     55.67 o 
  -6 -14   1        9.14       18.88     35.27 o 
  -5 -14   1      458.30      473.54     50.54 o 
  -4 -14   1       73.01       81.69     35.28 o 
  -3 -14   1       91.11       87.06     33.63 o 
  -2 -14   1       22.65        0.00     29.53 o 
  -1 -14   1        5.49        0.00     25.52 o 
   0 -14   1       71.15       53.40     29.12 o 
   1 -14   1       33.29       13.56     27.44 o 
   2 -14   1       18.98       14.43     40.41 o 
   3 -14   1       13.00        0.00     35.46 o 
   4 -14   1      526.44      608.67     62.68 o 
   5 -14   1        3.45        0.00     36.70 o 
   6 -14   1       29.06        0.00     35.46 o 
   7 -14   1     7005.65     6938.31    289.08 o 
   8 -14   1      353.30      334.85     46.60 o 
   9 -14   1        1.11        9.90     33.82 o 
  11 -14   1       84.94       53.61     42.48 o 
  12 -14   1       21.30       65.57     44.54 o 
  13 -14   1      640.02      890.74     81.24 o 
  14 -14   1        2.66        8.25     47.42 o 
  15 -14   1      196.23       84.54     55.26 o 
  16 -14   1      117.47      110.52     58.97 o 
  17 -14   1       63.08       62.68     58.56 o 
  18 -14   1        6.17        6.19     53.61 o 
  -8 -13   1       18.82        4.95     50.31 o 
  -7 -13   1     1053.48     1082.09     98.15 o 
  -6 -13   1       41.69       19.80     34.11 o 
  -5 -13   1       44.61       51.69     42.27 o 
  -4 -13   1        0.62        0.00     42.27 o 
  -3 -13   1        2.10        0.00     27.35 o 
  -2 -13   1        9.08        0.00     27.63 o 
  -1 -13   1     1470.52     1586.99     73.71 o 
   0 -13   1      298.93      288.25     35.71 o 
   1 -13   1      746.89      857.39    119.38 o 
   2 -13   1      486.21      344.75     50.72 o 
   3 -13   1     1307.23     1288.28     89.07 o 
   4 -13   1      486.73      496.51     54.43 o 
   5 -13   1     3148.54     3585.24    168.25 o 
   6 -13   1       35.18       42.89     33.82 o 
   7 -13   1      255.67      254.85     44.12 o 
   8 -13   1      100.83      153.82     39.18 o 
   9 -13   1      584.09      636.30     57.32 o 
  10 -13   1       14.02       89.49     39.59 o 
  11 -13   1     3560.16     4539.49    201.65 o 
  12 -13   1      792.28      839.61     73.82 o 
  13 -13   1        2.95       11.13     41.24 o 
  14 -13   1       17.78       94.85     53.61 o 
  15 -13   1      266.91      301.86     64.74 o 
  16 -13   1      271.49      296.50     68.04 o 
  17 -13   1        7.08       27.22     56.50 o 
  18 -13   1       37.32       33.82     59.38 o 
  -9 -12   1      220.53      306.40     68.46 o 
  -8 -12   1        0.42        5.77     46.60 o 
  -7 -12   1       22.74        0.00     43.30 o 
  -6 -12   1       88.10      125.43     34.99 o 
  -5 -12   1       71.54       17.25     48.87 o 
  -4 -12   1       86.00      127.46     31.49 o 
  -3 -12   1     2928.31     2887.67    103.52 o 
  -2 -12   1      116.69      138.65     31.35 o 
  -1 -12   1        8.19        6.86     24.78 o 
   0 -12   1       96.83      133.72     27.59 o 
   1 -12   1      857.15      733.40     44.38 o 
   3 -12   1      828.23      869.30     68.04 o 
   4 -12   1     2607.24     2371.60    120.42 o 
   5 -12   1     1186.35     1144.36     76.29 o 
   6 -12   1       12.61        0.00     29.28 o 
   7 -12   1      953.75      965.38     71.34 o 
   8 -12   1      232.57      306.81     44.12 o 
   9 -12   1     4659.29     5175.79    215.26 o 
  10 -12   1      664.95      728.24     44.51 o 
  11 -12   1     9584.75     9722.71    374.85 o 
  12 -12   1      270.82      416.50     56.50 o 
  13 -12   1     1143.78     1231.37     94.85 o 
  14 -12   1      380.67      541.04     69.28 o 
  15 -12   1      105.34      130.31     55.26 o 
  16 -12   1       19.02        0.00     46.19 o 
  17 -12   1      553.37      804.14     87.84 o 
  18 -12   1        3.17       19.79     55.26 o 
 -10 -11   1        6.15       30.52     54.85 o 
  -9 -11   1        1.04        0.00     44.54 o 
  -8 -11   1      139.11      216.09     55.67 o 
  -7 -11   1      954.88      817.94     55.09 o 
  -6 -11   1        0.27       18.36     28.71 o 
  -5 -11   1     2293.26     2458.61     94.04 o 
  -4 -11   1        3.54       16.23     25.36 o 
  -3 -11   1      556.62      599.11     43.30 o 
  -2 -11   1       13.09        0.00     20.84 o 
  -1 -11   1      177.26      161.80     27.68 o 
   0 -11   1        0.81        0.00     21.23 o 
   1 -11   1     2820.64     2724.48    140.21 o 
   2 -11   1      152.47      212.79     38.35 o 
   3 -11   1     2790.94     2813.55    151.14 o 
   4 -11   1       19.20        2.89     30.52 o 
   5 -11   1      435.70      332.79     41.65 o 
   6 -11   1      515.47      480.84     47.84 o 
   7 -11   1     1637.56     1431.79     80.41 o 
   8 -11   1      119.00       87.01     30.10 o 
   9 -11   1     4469.25     4470.62    190.11 o 
  10 -11   1      208.08      150.04     27.14 o 
  11 -11   1      339.91      369.08     52.37 o 
  12 -11   1      682.70      587.64     62.68 o 
  13 -11   1        3.20        0.00     38.76 o 
  14 -11   1        0.08       21.86     42.06 o 
  15 -11   1      536.29      618.98     72.99 o 
  16 -11   1      129.23        2.89     46.19 o 
  17 -11   1       36.17       27.63     50.31 o 
  18 -11   1      496.06      515.48     76.70 o 
 -11 -10   1        1.97        0.00     51.96 o 
 -10 -10   1       61.04       25.98     46.60 o 
  -9 -10   1      470.54      563.31     74.23 o 
  -8 -10   1       66.11      110.11     49.90 o 
  -7 -10   1      282.84      310.80     37.74 o 
  -6 -10   1      228.59      332.44     43.92 o 
  -5 -10   1      478.68      501.85     40.38 o 
  -4 -10   1      219.98      355.55     35.83 o 
  -3 -10   1     1032.42     1123.92     55.23 o 
  -2 -10   1       30.72       22.57     21.37 o 
  -1 -10   1      636.94      637.93     96.08 o 
   0 -10   1      395.68      486.30     33.77 o 
   1 -10   1     1785.24     1746.14     64.84 o 
   2 -10   1      147.53      134.44     15.48 o 
   3 -10   1     1130.43     1129.10     74.64 o 
   4 -10   1     2826.08     3475.96    154.23 o 
   5 -10   1      174.19      304.34     37.11 o 
   6 -10   1      337.75      330.32     38.35 o 
   7 -10   1     4663.64     4813.31    198.36 o 
   8 -10   1       90.63       65.57     26.39 o 
   9 -10   1     2515.27     2812.97     90.93 o 
  10 -10   1       33.36        4.54     31.34 o 
  11 -10   1       26.70       42.89     37.53 o 
  12 -10   1      154.00       84.95     42.48 o 
  13 -10   1      985.79      867.65     74.64 o 
  14 -10   1      468.34      408.67     61.44 o 
  15 -10   1       48.17        0.00     41.24 o 
  16 -10   1      839.06      814.04     80.41 o 
  17 -10   1      463.41      423.10     68.04 o 
  18 -10   1        1.70       44.54     56.91 o 
 -12  -9   1       34.24       82.06     60.21 o 
 -11  -9   1       13.77        0.00     46.60 o 
 -10  -9   1       18.05        8.25     44.95 o 
  -9  -9   1      589.82      686.61     74.64 o 
  -8  -9   1       22.11       51.96     43.71 o 
  -7  -9   1      233.60      214.33     38.56 o 
  -6  -9   1       29.60        0.00     23.18 o 
  -5  -9   1       51.54       62.15     24.77 o 
  -4  -9   1       96.13      111.68     25.93 o 
  -3  -9   1       38.10       57.49     22.01 o 
  -2  -9   1       88.34      111.07     23.04 o 
  -1  -9   1      306.42      202.69     25.07 o 
   0  -9   1      236.69      302.32     25.48 o 
   1  -9   1      831.73      911.91     38.42 o 
   2  -9   1      413.45      433.41     41.24 o 
   3  -9   1      575.21      720.84     54.02 o 
   4  -9   1      966.67     1376.12     75.47 o 
   5  -9   1    28888.40    32067.99   1173.64 o 
   6  -9   1       13.46       21.44     21.86 o 
   7  -9   1     2272.55     2588.10    115.05 o 
   8  -9   1     1366.76     1197.14     72.17 o 
   9  -9   1        9.19        7.14     16.14 o 
  10  -9   1      245.15      299.39     44.95 o 
  11  -9   1    10569.01    11114.49    417.74 o 
  12  -9   1       50.85      110.11     43.30 o 
  13  -9   1      293.99      239.18     50.31 o 
  14  -9   1      566.87      645.38     67.63 o 
  15  -9   1      322.05      465.58     64.33 o 
  16  -9   1      244.07      165.78     57.32 o 
  17  -9   1      419.27      494.86     72.17 o 
  18  -9   1       21.86      103.92     58.15 o 
 -12  -8   1       41.52       46.60     52.37 o 
 -11  -8   1       18.56        0.00     42.06 o 
 -10  -8   1       40.67       17.73     42.48 o 
  -9  -8   1     2043.25     2569.13    138.97 o 
  -8  -8   1       11.78        0.00     37.94 o 
  -7  -8   1       86.91       53.40     25.08 o 
  -6  -8   1      291.48      229.18     29.34 o 
  -5  -8   1     7881.06     8212.22    226.17 o 
  -4  -8   1       35.63        9.38     19.38 o 
  -3  -8   1     5935.58     6621.98    318.98 o 
  -2  -8   1      492.41      531.27     38.97 o 
  -1  -8   1        3.80       20.13     15.15 o 
   0  -8   1       98.54       60.48     15.74 o 
   1  -8   1    11985.58    12365.45    258.80 o 
   2  -8   1       90.42      207.84     30.93 o 
   3  -8   1    39320.64    46247.29   1681.28 o 
   4  -8   1     2622.66     2684.60    117.94 o 
   5  -8   1     1122.17     1343.95     70.10 o 
   6  -8   1      160.86      178.97     25.57 o 
   7  -8   1      815.70      826.82     54.85 o 
   8  -8   1     1093.92     1016.75     42.43 o 
   9  -8   1    10339.28    13046.55    339.52 o 
  10  -8   1       23.46       12.78     28.87 o 
  11  -8   1       20.32        0.00     30.93 o 
  12  -8   1      231.16      360.83     52.37 o 
  13  -8   1      892.45      889.09     75.88 o 
  14  -8   1       25.69        0.00     40.83 o 
  15  -8   1      690.58      840.02     77.94 o 
  16  -8   1        7.08        7.42     43.71 o 
  17  -8   1       47.86       78.76     50.72 o 
  18  -8   1       11.15        0.00     47.42 o 
 -13  -7   1        7.45       18.56     51.96 o 
 -12  -7   1        3.14        0.00     40.83 o 
 -11  -7   1     1616.01     1690.76    108.87 o 
 -10  -7   1       19.31        0.00     35.88 o 
  -9  -7   1      888.42      918.37     77.53 o 
  -8  -7   1       33.53       23.09     35.05 o 
  -7  -7   1      148.78      147.65     24.87 o 
  -6  -7   1      182.61      210.71     27.46 o 
  -5  -7   1    13778.22    13767.20    361.07 o 
  -4  -7   1      633.10      686.34     73.20 o 
  -3  -7   1     4990.10     6002.81    166.41 o 
  -2  -7   1       67.26       48.18     16.76 o 
  -1  -7   1     2342.81     2112.77    103.10 o 
   0  -7   1      430.15      254.73     24.54 o 
   1  -7   1    51517.24    56317.62   1404.82 o 
   2  -7   1      316.85      351.76     31.34 o 
   3  -7   1      103.25       26.39     16.91 o 
   4  -7   1        1.11       59.80     18.14 o 
   5  -7   1     1537.22     2124.17     93.61 o 
   6  -7   1      466.51      460.22     34.23 o 
   7  -7   1    17261.67    18359.09    467.94 o 
   8  -7   1     1415.66     1586.27    119.18 o 
   9  -7   1     2654.31     2882.99    140.00 o 
  10  -7   1      910.47      932.39     68.04 o 
  11  -7   1     3635.49     3360.91    152.17 o 
  12  -7   1      224.24      313.00     50.31 o 
  13  -7   1       54.66        2.47     39.18 o 
  14  -7   1       25.76       28.04     40.83 o 
  15  -7   1      334.56      206.60     51.96 o 
  16  -7   1       45.00        0.00     43.30 o 
  17  -7   1       86.73      117.12     51.55 o 
  18  -7   1      100.93       24.74     50.31 o 
 -14  -6   1       37.34        0.00     50.31 o 
 -13  -6   1      529.64      585.17     74.64 o 
 -12  -6   1       32.00        0.00     40.83 o 
 -11  -6   1        0.54        0.00     34.64 o 
 -10  -6   1     1115.58      804.14     72.58 o 
  -9  -6   1      334.17      210.73     46.19 o 
  -8  -6   1       41.82       83.30     36.70 o 
  -7  -6   1      867.47      999.25    120.62 o 
  -6  -6   1       68.30       84.83     21.48 o 
  -5  -6   1     2460.48     2736.45    161.03 o 
  -4  -6   1      595.01      614.67     57.11 o 
  -3  -6   1     1256.11     1104.14     44.74 o 
  -2  -6   1      246.96      217.64     19.39 o 
  -1  -6   1     2498.20     2631.35     78.47 o 
   0  -6   1      256.66      300.10     12.29 o 
   1  -6   1     3100.71     2207.24     65.99 o 
   2  -6   1      191.73      444.96     34.23 o 
   3  -6   1      368.43      235.88     23.09 o 
   4  -6   1     2776.11     3085.85    124.95 o 
   5  -6   1    41268.69    45636.57   1651.17 o 
   6  -6   1     4078.86     4320.17    119.41 o 
   7  -6   1     2803.94     2952.08     85.93 o 
   8  -6   1      486.47      684.93     30.17 o 
   9  -6   1      440.31      536.51     47.01 o 
  10  -6   1     1426.49     1451.58     84.13 o 
  11  -6   1       92.43       56.50     33.82 o 
  12  -6   1       27.26        0.00     30.52 o 
  13  -6   1      723.75      575.27     62.27 o 
  14  -6   1      269.85      300.63     53.61 o 
  15  -6   1      267.27      253.20     56.91 o 
  16  -6   1       33.68        9.48     43.71 o 
  17  -6   1        5.08        0.00     48.25 o 
  18  -6   1        2.24       97.32     56.91 o 
 -14  -5   1        6.64        0.00     44.12 o 
 -13  -5   1       28.11      104.74     49.49 o 
 -12  -5   1       57.21       63.09     44.54 o 
 -11  -5   1       33.41       32.58     39.18 o 
 -10  -5   1      245.45      268.87     50.72 o 
  -9  -5   1      133.95      151.34     39.18 o 
  -8  -5   1        6.06       38.76     37.32 o 
  -7  -5   1       14.94       49.25     18.73 o 
  -6  -5   1      130.15      128.24     19.91 o 
  -5  -5   1     3791.22     4490.34    127.42 o 
  -4  -5   1       45.35        0.00     20.21 o 
  -3  -5   1     5672.08     5360.61    145.87 o 
  -2  -5   1     1120.09     1566.94     51.28 o 
  -1  -5   1    14003.93    17791.27    511.15 o 
   0  -5   1      146.42      393.55     20.70 o 
   1  -5   1    12423.44    14594.02    369.91 o 
   2  -5   1      390.96      386.81     29.28 o 
   3  -5   1    48490.36    63833.29   2303.15 o 
   4  -5   1      943.80      531.15     31.75 o 
   5  -5   1    12161.76    17001.32    430.29 o 
   6  -5   1     2298.98     2182.26     65.19 o 
   7  -5   1      139.31       83.42     11.46 o 
   8  -5   1     1541.64     1555.87     50.53 o 
   9  -5   1    11799.17    12734.74    462.69 o 
  10  -5   1       77.73       21.44     26.80 o 
  11  -5   1     3193.00     2926.67    135.67 o 
  12  -5   1       11.45       21.44     34.64 o 
  13  -5   1      325.39      284.54     49.90 o 
  14  -5   1      466.41      285.37     51.96 o 
  15  -5   1      161.67      189.28     51.96 o 
  16  -5   1       20.06        0.00     42.06 o 
  17  -5   1       98.16       89.49     52.37 o 
  18  -5   1      107.80      117.12     56.50 o 
 -15  -4   1       32.27       54.43     51.96 o 
 -14  -4   1      112.56      135.67     54.43 o 
 -13  -4   1       86.98       64.74     44.54 o 
 -12  -4   1        0.68        0.00     40.41 o 
 -11  -4   1      497.61      561.66     63.51 o 
 -10  -4   1       77.17       26.39     33.82 o 
  -9  -4   1      676.52      749.30     60.62 o 
  -8  -4   1       51.97       74.95     18.62 o 
  -7  -4   1      914.17     1139.09     46.68 o 
  -6  -4   1      252.92      277.70     22.43 o 
  -5  -4   1     3582.31     3997.22    113.14 o 
  -4  -4   1      623.27      349.76     28.45 o 
  -3  -4   1     1833.71     1357.46     45.63 o 
  -2  -4   1       11.04       35.74      5.27 o 
  -1  -4   1    15037.94    17881.93    450.63 o 
   0  -4   1      220.42      125.11     12.99 o 
   1  -4   1    26012.82    22026.69    551.55 o 
   2  -4   1        3.60      356.71     23.09 o 
   3  -4   1    48685.46    53401.29   1927.06 o 
   4  -4   1     5193.94     5317.44    171.34 o 
   5  -4   1    13880.07    15422.11    390.11 o 
   6  -4   1     9868.28    11044.62    282.96 o 
   7  -4   1     7190.12     9130.92    236.05 o 
   8  -4   1      213.32      234.64     32.17 o 
   9  -4   1    21694.49    23163.86    816.51 o 
  10  -4   1        3.63        0.00     23.92 o 
  11  -4   1      171.39      153.82     36.70 o 
  12  -4   1     1463.98     1650.35     96.08 o 
  13  -4   1     1371.40     1513.85     94.44 o 
  14  -4   1        5.06        5.36     38.76 o 
  15  -4   1      316.91      380.63     59.38 o 
  16  -4   1        9.81       11.96     43.71 o 
  17  -4   1       97.54       99.38     53.20 o 
  18  -4   1      167.34      132.79     61.03 o 
 -15  -3   1        0.19       41.24     52.37 o 
 -14  -3   1       29.09       79.18     51.14 o 
 -13  -3   1       54.44        0.00     40.83 o 
 -12  -3   1        2.27       23.92     37.53 o 
 -11  -3   1     2069.23     2500.27    127.84 o 
 -10  -3   1        2.34        0.00     32.58 o 
  -9  -3   1        0.39        0.00     27.63 o 
  -8  -3   1      440.59      438.03     32.17 o 
  -7  -3   1     1865.34     1784.17     68.04 o 
  -6  -3   1        0.93       14.54     30.72 o 
  -5  -3   1     8338.20     8923.26    232.48 o 
  -4  -3   1      638.37      729.87     29.28 o 
  -3  -3   1     2514.04     3038.06     84.40 o 
  -2  -3   1      246.10      379.65     18.66 o 
  -1  -3   1    10226.26     6747.34    173.47 o 
   0  -3   1       79.26       44.27      9.28 o 
   1  -3   1    27761.56    36502.32   1318.79 o 
   2  -3   1        3.01        0.00      6.60 o 
   3  -3   1     2638.77     1475.50     59.80 o 
   4  -3   1      697.16      958.25     78.35 o 
   5  -3   1     5840.33     5020.06    131.95 o 
   6  -3   1     2206.87     1890.91     55.13 o 
   7  -3   1    55343.93    67205.32   2308.51 o 
   8  -3   1      103.14      120.83     26.39 o 
   9  -3   1      775.36      640.02     51.55 o 
  10  -3   1     1076.17     1181.88     73.82 o 
  11  -3   1     3130.02     2897.39    134.85 o 
  12  -3   1       29.45        8.25     32.17 o 
  13  -3   1       18.05       11.13     36.29 o 
  14  -3   1       53.99       80.41     42.48 o 
  15  -3   1        0.71       75.47     48.25 o 
  16  -3   1        0.35        0.00     44.12 o 
  17  -3   1       29.29       51.55     53.20 o 
 -16  -2   1       49.57       76.70     54.02 o 
 -15  -2   1       99.93       73.82     52.37 o 
 -14  -2   1        7.86        0.00     41.65 o 
 -13  -2   1      668.77      830.54     75.88 o 
 -12  -2   1        5.63       23.92     37.53 o 
 -11  -2   1      190.03      254.85     46.19 o 
 -10  -2   1       24.29       24.74     30.10 o 
  -9  -2   1       25.67       55.67     30.52 o 
  -8  -2   1        5.46        0.00     11.44 o 
  -7  -2   1     5427.26     4782.47    131.05 o 
  -6  -2   1      211.56      325.82     20.89 o 
  -5  -2   1      343.25      635.67     26.48 o 
  -4  -2   1      107.97      187.78     13.56 o 
  -3  -2   1    15911.10    16295.35    409.82 o 
  -2  -2   1     1313.57      680.81     23.17 o 
  -1  -2   1    16056.86    20859.77    426.92 o 
   0  -2   1       31.80       10.11      4.54 o 
   1  -2   1      540.89       35.46      5.77 o 
   2  -2   1      107.50        4.12      5.36 o 
   3  -2   1     2329.46     1401.19     41.67 o 
   4  -2   1      169.54      252.94     12.43 o 
   5  -2   1    33844.89    37608.60    938.41 o 
   6  -2   1      857.14      720.75     26.09 o 
   7  -2   1     2454.19     3206.07    100.83 o 
   8  -2   1     1225.35     1182.71     66.39 o 
   9  -2   1     6506.54     5671.48    222.27 o 
  10  -2   1      407.24      498.16     48.66 o 
  11  -2   1       43.48       65.98     32.58 o 
  12  -2   1        7.43       30.10     35.46 o 
  13  -2   1     1132.36      897.34     72.99 o 
  14  -2   1        0.84        0.00     37.11 o 
  15  -2   1      102.81       75.47     45.77 o 
  16  -2   1      121.50      100.62     51.96 o 
  17  -2   1        5.57       17.32     49.07 o 
 -16  -1   1        2.59        0.00     46.60 o 
 -15  -1   1      231.31      278.77     58.56 o 
 -14  -1   1        4.55        0.00     39.59 o 
 -13  -1   1       36.27       98.15     42.89 o 
 -12  -1   1      475.39      338.15     50.72 o 
 -11  -1   1     7025.36     6414.59    256.09 o 
 -10  -1   1      555.63      536.51     51.14 o 
  -9  -1   1     1776.29     2276.76    110.11 o 
  -8  -1   1       11.67       28.87     23.51 o 
  -7  -1   1      712.76      658.54     28.22 o 
  -6  -1   1      188.10      238.56     15.17 o 
  -5  -1   1       59.00      164.05     14.85 o 
  -4  -1   1     1578.52     1698.16     49.35 o 
  -3  -1   1    44302.08    47189.25   1172.06 o 
  -2  -1   1      954.55      253.19     11.34 o 
  -1  -1   1    72993.78    60041.17   1219.33 o 
   0  -1   1      281.69        0.00      2.47 o 
   1  -1   1    15449.75    14258.08    518.78 o 
   2  -1   1      634.77      288.94     12.37 o 
   3  -1   1     4028.60     2867.14     76.40 o 
   4  -1   1       20.32       30.39      6.42 o 
   5  -1   1    44764.89    49323.68   1227.40 o 
   6  -1   1        0.28        0.00      9.90 o 
   7  -1   1    10701.88    12138.64    310.66 o 
   8  -1   1      363.41      378.89     27.42 o 
   9  -1   1      199.37      215.26     35.05 o 
  10  -1   1      368.89      311.76     42.48 o 
  11  -1   1     3414.48     2849.55    134.02 o 
  12  -1   1      211.05      247.02     48.25 o 
  13  -1   1       10.58        9.48     37.11 o 
  14  -1   1      718.32      557.95     66.39 o 
  15  -1   1       14.67       21.03     45.77 o 
  16  -1   1       46.22        0.00     45.77 o 
  17  -1   1      105.09      149.69     59.80 o 
 -17   0   1      298.36      378.57     69.28 o 
 -16   0   1       66.43        0.00     44.95 o 
 -15   0   1       17.04       19.79     43.30 o 
 -14   0   1     1140.48     1340.24     94.02 o 
 -13   0   1      886.27      992.19     77.94 o 
 -12   0   1      154.63      131.55     42.48 o 
 -11   0   1       74.33      123.30     36.29 o 
 -10   0   1        1.85        0.00     25.57 o 
  -9   0   1     1265.74     1159.62     68.87 o 
  -8   0   1      161.04      106.38     15.88 o 
  -7   0   1     8369.95     9033.62    233.27 o 
  -6   0   1        1.60       30.15     19.18 o 
  -5   0   1    76139.20    87343.72   2167.65 o 
  -4   0   1    13781.74    16359.13    410.72 o 
  -3   0   1    15402.92    12639.53    317.57 o 
  -2   0   1      246.47        0.00     20.21 o 
  -1   0   1     4583.57     3917.69    160.85 o 
   0   0   1     1531.17        0.41      0.87 o 
   1   0   1     1440.20     5304.32    135.61 o 
   2   0   1       90.94       13.43      8.66 o 
   3   0   1   115121.02   142906.94   5171.26 o 
   4   0   1      844.27      850.57     29.30 o 
   5   0   1    17217.20    19728.22    496.59 o 
   6   0   1     4025.60     4011.82    110.75 o 
   7   0   1     2541.19     2967.90     85.84 o 
   8   0   1       61.36       35.32     13.05 o 
   9   0   1     7102.27     7414.20    282.89 o 
  10   0   1       78.10      120.83     35.46 o 
  11   0   1      127.88      174.44     42.48 o 
  12   0   1     1153.27     1017.76     76.29 o 
  13   0   1     1238.56     1175.70     90.31 o 
  14   0   1        1.39       27.22     42.89 o 
  15   0   1       47.88       30.93     46.19 o 
  16   0   1       30.62       67.22     52.78 o 
 -17   1   1        0.12        0.00     51.14 o 
 -16   1   1      286.00      230.52     58.97 o 
 -15   1   1      616.44      625.17     68.87 o 
 -14   1   1        0.75       46.19     42.06 o 
 -13   1   1      559.90      567.85     60.21 o 
 -12   1   1      308.96      196.29     42.89 o 
 -11   1   1      148.81      189.28     37.94 o 
 -10   1   1     1989.11     1845.82     94.02 o 
  -9   1   1      806.57      527.44     44.54 o 
  -8   1   1     2258.39     2189.74     99.80 o 
  -7   1   1     5778.37     5284.66    200.83 o 
  -6   1   1     7788.75     7166.77    261.45 o 
  -5   1   1       39.29       84.13     15.67 o 
  -4   1   1      993.59      947.65     44.12 o 
  -3   1   1    51137.90    58093.26   1451.61 o 
  -2   1   1     1115.06      325.85     11.36 o 
  -1   1   1       55.10      586.63     17.79 o 
   0   1   1       29.62      113.56      6.16 o 
   1   1   1    21668.34    21939.82    548.79 o 
   2   1   1     1132.49      568.57     20.41 o 
   3   1   1     3666.53     4198.10    111.21 o 
   4   1   1       88.66      188.02     13.96 o 
   5   1   1      629.95      781.80     46.39 o 
   6   1   1       50.01       81.61     13.12 o 
   7   1   1    10302.71    11406.43    420.42 o 
   8   1   1      102.03       88.38     20.00 o 
   9   1   1       93.29       64.74     30.52 o 
  10   1   1      285.59      465.58     51.14 o 
  11   1   1       18.61       83.30     37.94 o 
  12   1   1      118.64      147.63     42.48 o 
  13   1   1      619.06      511.35     61.86 o 
  14   1   1        0.44        0.00     41.65 o 
  15   1   1       47.88       14.02     42.89 o 
  16   1   1       75.67      114.23     55.67 o 
 -17   2   1       15.05        0.00     46.19 o 
 -16   2   1       44.27       60.21     47.84 o 
 -15   2   1       36.85       11.96     42.89 o 
 -14   2   1        0.78        0.00     39.18 o 
 -13   2   1     1718.00     1692.00     98.97 o 
 -12   2   1      621.79      449.08     50.31 o 
 -11   2   1      629.99      662.70     54.85 o 
 -10   2   1      394.97      279.18     37.53 o 
  -9   2   1     2927.07     2618.62    116.70 o 
  -8   2   1      790.13      577.75     43.71 o 
  -7   2   1    18223.89    19841.71    694.45 o 
  -6   2   1     7356.96     7563.48    274.23 o 
  -5   2   1    18469.93    24859.16    859.40 o 
  -4   2   1     3101.39     5378.79    138.63 o 
  -3   2   1     9301.48     7029.58    178.34 o 
  -2   2   1      706.44      403.72     21.44 o 
  -1   2   1    53384.64    68754.86   1723.83 o 
   0   2   1      278.57       88.52      5.90 o 
   1   2   1     2168.22     3924.92    209.90 o 
   2   2   1     1663.46     2130.42     61.90 o 
   3   2   1    15476.24    15591.05    394.18 o 
   4   2   1      836.38      991.00     37.00 o 
   5   2   1     7097.55     7879.09    206.96 o 
   6   2   1        1.44       24.24     16.50 o 
   7   2   1    10595.68    12345.69    420.42 o 
   8   2   1       19.04        9.37     15.23 o 
   9   2   1      967.10      943.94     66.81 o 
  10   2   1       20.44       51.55     34.23 o 
  11   2   1     2569.32     2299.85    122.89 o 
  12   2   1       40.16       76.29     42.48 o 
  13   2   1      446.49      431.76     59.80 o 
  14   2   1       33.79       44.12     44.12 o 
  15   2   1        7.51       62.27     48.66 o 
 -18   3   1       60.33       17.73     52.37 o 
 -17   3   1       42.65      133.61     54.02 o 
 -16   3   1        0.27       44.54     44.12 o 
 -15   3   1      388.39      281.24     56.08 o 
 -14   3   1      161.57      181.86     46.19 o 
 -13   3   1      510.73      460.22     53.20 o 
 -12   3   1      969.25      722.49     61.86 o 
 -11   3   1      224.63      246.60     40.41 o 
 -10   3   1      438.70      491.15     44.54 o 
  -9   3   1    20492.55    21426.91    754.24 o 
  -8   3   1      313.22      366.19     35.05 o 
  -7   3   1      786.24      702.70     44.12 o 
  -6   3   1      202.20      120.42     19.79 o 
  -5   3   1     3810.54     3180.17     85.57 o 
  -4   3   1       22.50       12.00      6.39 o 
  -3   3   1    82050.44   100721.61   3626.89 o 
  -2   3   1      135.40        0.00      7.84 o 
  -1   3   1      142.60     1171.66     28.04 o 
   0   3   1      232.89      123.77      9.54 o 
   1   3   1    10207.67    12606.76    398.98 o 
   2   3   1      168.33      106.27     20.00 o 
   3   3   1    35762.33    40952.05   1022.59 o 
   4   3   1      424.81      335.92     23.71 o 
   5   3   1    23567.49    27104.56    683.08 o 
   6   3   1     1772.98     1696.30     59.22 o 
   7   3   1     4489.51     4336.06    124.94 o 
   8   3   1       63.01       59.21     17.74 o 
   9   3   1      168.86      126.60     36.29 o 
  10   3   1      122.24       79.59     37.53 o 
  11   3   1       22.81       23.09     35.46 o 
  12   3   1        5.95        0.00     35.88 o 
  13   3   1       19.35        9.07     40.83 o 
  14   3   1      146.05      115.05     51.14 o 
  15   3   1        6.21        5.36     49.49 o 
 -18   4   1       14.45        0.00     44.95 o 
 -17   4   1      296.44      264.34     58.15 o 
 -16   4   1        5.53        7.42     41.65 o 
 -15   4   1      153.40       98.56     42.89 o 
 -14   4   1      555.02      527.02     60.62 o 
 -13   4   1     2403.54     2215.72    115.47 o 
 -12   4   1      147.64      121.24     37.11 o 
 -11   4   1     3055.44     3373.28    146.81 o 
 -10   4   1     1837.64     1897.78     94.44 o 
  -9   4   1    15933.68    20536.16    723.73 o 
  -8   4   1     9347.05    10391.59    376.50 o 
  -7   4   1     5849.33     6492.53    240.01 o 
  -6   4   1       32.85       11.84      7.78 o 
  -5   4   1     4121.60     3772.82    101.47 o 
  -4   4   1     2498.54     1210.76     38.05 o 
  -3   4   1     5037.25     8521.03    317.12 o 
  -2   4   1       11.00        0.00      7.63 o 
  -1   4   1    10041.02     8808.95    182.89 o 
   0   4   1      141.17      432.96     25.55 o 
   1   4   1    54402.45    62208.40   1547.50 o 
   2   4   1        0.69        4.44     18.35 o 
   3   4   1      712.95      780.77     36.91 o 
   4   4   1      369.57      461.99     29.49 o 
   5   4   1     6318.31     7286.03    196.17 o 
   6   4   1       26.59        0.00     17.04 o 
   7   4   1      310.68      255.98     25.24 o 
   8   4   1       41.14       66.27     25.16 o 
   9   4   1      181.20      223.92     46.19 o 
  10   4   1        1.81        0.00     34.64 o 
  11   4   1      336.58      319.18     55.67 o 
  12   4   1      132.36      106.81     45.36 o 
  13   4   1       23.27       46.19     48.25 o 
  14   4   1        0.02       18.56     47.84 o 
 -18   5   1        5.42       42.48     49.07 o 
 -17   5   1        2.15       52.37     46.19 o 
 -16   5   1       66.10       79.18     44.95 o 
 -15   5   1       63.51       24.33     41.24 o 
 -14   5   1       97.41      101.86     40.00 o 
 -13   5   1     3366.96     3555.55    159.59 o 
 -12   5   1      823.06      673.83     58.56 o 
 -11   5   1      145.84      223.51     37.53 o 
 -10   5   1     2274.84     2031.39     99.38 o 
  -9   5   1      115.35      221.04     31.75 o 
  -8   5   1     1648.60     1847.47     86.60 o 
  -7   5   1     6800.50     8256.15    214.44 o 
  -6   5   1       33.86       54.72     10.90 o 
  -5   5   1     7272.64     9888.43    253.96 o 
  -4   5   1      297.88      289.90     23.92 o 
  -3   5   1     1276.22     1303.95     63.09 o 
  -2   5   1       45.24        5.68      7.23 o 
  -1   5   1    23138.04    29340.65    597.96 o 
   0   5   1       35.55       55.32      7.19 o 
   1   5   1    26623.90    31081.44    779.82 o 
   2   5   1      953.56     1094.34     72.58 o 
   3   5   1       27.26       23.68     21.44 o 
   4   5   1     2450.21     2337.00     75.66 o 
   5   5   1     1475.09     1602.77     59.04 o 
   6   5   1      707.26      717.68     42.48 o 
   7   5   1     2189.66     2474.57     83.23 o 
   8   5   1      222.89      146.81     40.83 o 
   9   5   1       52.85       42.06     37.11 o 
  10   5   1      940.62     1038.79     80.41 o 
  11   5   1      141.37      139.38     46.19 o 
  12   5   1        0.15       72.58     43.71 o 
  13   5   1       27.62       39.18     50.72 o 
  14   5   1       55.40      118.77     55.67 o 
 -18   6   1       41.21       92.79     54.02 o 
 -17   6   1      126.60       86.19     51.14 o 
 -16   6   1       19.17        0.00     37.94 o 
 -15   6   1       39.05        0.00     38.35 o 
 -14   6   1      226.57      131.55     41.65 o 
 -13   6   1        4.73       19.38     32.99 o 
 -12   6   1      433.15      412.79     48.25 o 
 -11   6   1      149.59      145.16     35.88 o 
 -10   6   1      938.20      827.24     59.80 o 
  -9   6   1      144.63      151.22     61.65 o 
  -8   6   1       44.23       22.97     12.17 o 
  -7   6   1     2126.02     2100.33     64.26 o 
  -6   6   1      211.36      297.90     19.08 o 
  -5   6   1     4934.00     5331.26    207.02 o 
  -4   6   1      981.59      536.92     37.94 o 
  -3   6   1     1279.97      799.61     46.19 o 
  -2   6   1      464.29      468.79     22.39 o 
  -1   6   1    33903.84    36098.68    734.68 o 
   0   6   1      198.56      157.60     14.11 o 
   1   6   1      154.59      143.74     32.37 o 
   2   6   1      752.68      624.97     33.05 o 
   3   6   1     1373.28     1366.51    128.87 o 
   4   6   1      208.19      228.59     35.46 o 
   5   6   1    15418.90    16000.25    414.80 o 
   6   6   1       49.03       79.91     21.69 o 
   7   6   1      662.68      754.39     43.88 o 
   8   6   1       27.24        0.00     33.82 o 
   9   6   1     1212.49     1057.35     81.65 o 
  10   6   1        3.30        0.00     37.94 o 
  11   6   1      444.23      317.95     59.38 o 
  12   6   1       45.62       80.83     52.37 o 
  13   6   1        0.13        0.00     46.19 o 
 -18   7   1        2.37       41.24     51.96 o 
 -17   7   1       47.59       94.02     49.49 o 
 -16   7   1      112.13       72.58     47.01 o 
 -15   7   1     1093.32     1107.24     87.84 o 
 -14   7   1       38.46        0.00     35.05 o 
 -13   7   1       17.54        0.00     29.69 o 
 -12   7   1     1333.37     1255.29     80.83 o 
 -11   7   1       41.99       42.48     32.58 o 
 -10   7   1      226.95      247.84     35.88 o 
  -9   7   1     2405.89     2240.44     70.22 o 
  -8   7   1       62.61       63.61     14.46 o 
  -7   7   1      928.18     1073.84     41.40 o 
  -6   7   1     5661.19     6193.14    240.42 o 
  -5   7   1     6378.26     6302.83    245.37 o 
  -4   7   1     1539.58     1663.13     81.24 o 
  -3   7   1    30125.69    35308.59    893.73 o 
  -2   7   1        4.75       13.66      8.04 o 
  -1   7   1     7533.99     8666.36    183.83 o 
   0   7   1      346.43      272.36     25.23 o 
   1   7   1     5480.23     4951.53    198.97 o 
   2   7   1      138.19      132.31     20.19 o 
   3   7   1    14222.26    16005.42    488.88 o 
   4   7   1      334.32      371.22     73.61 o 
   5   7   1     4182.86     4323.68    130.30 o 
   6   7   1       66.58       13.52     23.92 o 
   7   7   1     3364.32     3196.64    106.72 o 
   8   7   1       62.83        9.90     37.11 o 
   9   7   1      282.70      248.25     54.43 o 
  10   7   1       25.97       42.89     45.36 o 
  11   7   1       50.09       33.82     46.19 o 
  12   7   1       48.61       65.16     52.37 o 
 -19   8   1       17.09       19.79     53.20 o 
 -18   8   1       15.28       48.66     50.31 o 
 -17   8   1      287.22      301.45     60.62 o 
 -16   8   1        0.32        0.00     42.48 o 
 -15   8   1        6.01        0.00     39.59 o 
 -14   8   1       28.28       10.31     35.88 o 
 -13   8   1      114.69      123.71     39.59 o 
 -12   8   1     3212.65     3550.60    160.83 o 
 -11   8   1     2201.17     2242.94    113.82 o 
 -10   8   1      161.90       92.79     30.10 o 
  -9   8   1     1016.95     1118.87     45.56 o 
  -8   8   1      711.84      691.25     34.77 o 
  -7   8   1       12.15       16.69     20.00 o 
  -6   8   1      580.51      496.09     40.41 o 
  -5   8   1    31062.09    37102.75   1353.85 o 
  -4   8   1      436.89      557.26     39.18 o 
  -3   8   1    10125.84    11084.95    290.45 o 
  -2   8   1      975.78     1041.41     46.23 o 
  -1   8   1     2362.71     2675.67     64.39 o 
   0   8   1      136.33      179.89     43.09 o 
   1   8   1    23934.79    25776.97    655.51 o 
   2   8   1       27.95       23.53     44.54 o 
   3   8   1       95.52      113.65     23.11 o 
   4   8   1      211.16      200.56     26.95 o 
   5   8   1     3109.02     3115.39    185.57 o 
   6   8   1      380.83      395.14     69.90 o 
   7   8   1       57.89       50.64     27.85 o 
   8   8   1       33.58        0.00     38.35 o 
   9   8   1      117.00      112.17     44.95 o 
  10   8   1       66.07       93.20     47.01 o 
  11   8   1      149.24      180.62     56.91 o 
  12   8   1       11.60       37.53     51.55 o 
 -19   9   1      144.86      177.74     62.27 o 
 -18   9   1        0.76        0.00     45.36 o 
 -17   9   1       11.65        0.00     43.71 o 
 -16   9   1      365.59      528.26     64.33 o 
 -15   9   1      832.14      940.23     79.59 o 
 -14   9   1        2.59        0.00     39.18 o 
 -13   9   1       64.38       99.38     41.65 o 
 -12   9   1      318.13      422.28     51.96 o 
 -11   9   1      613.13      620.22     56.91 o 
 -10   9   1     1066.09      914.29     43.09 o 
  -9   9   1      854.58      945.52     43.67 o 
  -8   9   1      410.56      417.30     27.84 o 
  -7   9   1     3602.24     3249.98    140.62 o 
  -6   9   1       65.73       40.41     24.74 o 
  -5   9   1     7600.37     9313.21    360.42 o 
  -4   9   1       34.74       39.76     16.22 o 
  -3   9   1     7703.71     8249.30    221.65 o 
  -2   9   1       22.17        5.89     11.11 o 
  -1   9   1     8166.25     9065.84    194.42 o 
   0   9   1      107.60      108.77     21.07 o 
   1   9   1     3829.07     4418.64    131.03 o 
   2   9   1      275.81      297.05     30.71 o 
   3   9   1     1115.95     1215.16     56.17 o 
   4   9   1       71.91       43.18     24.24 o 
   5   9   1      110.55       68.65     65.16 o 
   6   9   1      130.78      129.27     30.75 o 
   7   9   1       51.12       61.43     28.28 o 
   8   9   1        3.63        0.00     38.76 o 
   9   9   1        8.51       36.70     44.12 o 
  10   9   1        9.19       10.72     47.01 o 
  11   9   1       48.30        0.00     50.31 o 
 -19  10   1        7.09        0.00     52.37 o 
 -18  10   1      474.47      411.97     68.87 o 
 -17  10   1       97.13      129.90     53.20 o 
 -16  10   1       47.54       81.24     49.49 o 
 -15  10   1      515.26      542.69     66.39 o 
 -14  10   1       39.89       87.42     43.71 o 
 -13  10   1        4.80        0.00     35.88 o 
 -12  10   1       76.97      101.45     39.59 o 
 -11  10   1      854.27      614.04     54.43 o 
 -10  10   1       92.24      102.02     22.07 o 
  -9  10   1     9098.13     9628.70    257.51 o 
  -8  10   1     2941.63     3082.55    138.15 o 
  -7  10   1      466.09      380.63     41.24 o 
  -6  10   1      976.90     1133.22     73.40 o 
  -5  10   1      552.25      702.04     37.52 o 
  -4  10   1        1.71        1.00     33.20 o 
  -3  10   1     4991.78     5268.46    148.43 o 
  -2  10   1       29.54       15.50     11.33 o 
  -1  10   1    15454.46    15953.08   1112.19 o 
   0  10   1        3.07        0.26     20.19 o 
   1  10   1      788.02      729.10     42.13 o 
   2  10   1      735.75      762.36    109.69 o 
   3  10   1     1242.00     1273.37     60.27 o 
   4  10   1      135.97      160.95     31.14 o 
   5  10   1     1142.75     1134.76     62.06 o 
   6  10   1        2.70       12.75     28.38 o 
   7  10   1       82.57       70.15     31.49 o 
   8  10   1      257.42      281.66     58.56 o 
   9  10   1      261.83      261.86     61.86 o 
  10  10   1        2.07       12.78     49.90 o 
 -18  11   1        7.61       99.38     55.67 o 
 -17  11   1       95.21        4.95     49.49 o 
 -16  11   1      215.76      246.19     56.91 o 
 -15  11   1      139.51      174.44     52.37 o 
 -14  11   1      619.39      633.00     67.22 o 
 -13  11   1       45.74       70.93     41.24 o 
 -12  11   1       95.71       91.96     39.59 o 
 -11  11   1     1096.07     1040.85     72.17 o 
 -10  11   1     2405.12     2569.63     86.46 o 
  -9  11   1      286.47      220.77     26.68 o 
  -8  11   1        3.92        0.00     28.45 o 
  -7  11   1      140.41      195.88     38.35 o 
  -6  11   1       75.03       52.86     20.59 o 
  -5  11   1     1789.03     2076.24     73.39 o 
  -4  11   1     1254.69     1119.22     47.82 o 
  -3  11   1     1459.75     1317.56     82.48 o 
  -2  11   1      323.98      308.33     32.58 o 
  -1  11   1     1433.03     1488.19     93.20 o 
   0  11   1      132.79      134.82     27.34 o 
   1  11   1      259.14      223.46     30.00 o 
   2  11   1        0.04       31.88     26.30 o 
   3  11   1      902.70      956.60     54.49 o 
   4  11   1       26.76        0.00     27.59 o 
   5  11   1      267.32      348.26     40.66 o 
   6  11   1       96.78      125.38     44.33 o 
   7  11   1      131.84       75.05     45.77 o 
   8  11   1       21.46       53.20     48.25 o 
   9  11   1      101.17       97.73     56.08 o 
 -18  12   1       59.22      124.54     56.08 o 
 -17  12   1      300.44      269.28     62.68 o 
 -16  12   1      467.30      622.70     74.23 o 
 -15  12   1       47.41        0.00     44.95 o 
 -14  12   1      110.64      112.17     47.42 o 
 -13  12   1       20.29       22.68     40.00 o 
 -12  12   1       54.84        0.00     36.29 o 
 -11  12   1     2491.11     2632.23    129.90 o 
 -10  12   1      100.92       86.31     28.45 o 
  -9  12   1      458.49      433.00     47.42 o 
  -8  12   1      555.46      356.30     47.01 o 
  -7  12   1      482.11      379.24     32.88 o 
  -6  12   1      354.66      274.10     29.42 o 
  -5  12   1     6912.34     7382.40    206.49 o 
  -4  12   1       82.86       54.02     34.64 o 
  -3  12   1     1541.52     1637.98     97.73 o 
  -2  12   1        0.22        0.00     23.09 o 
  -1  12   1     1749.05     1549.96     67.63 o 
   0  12   1       10.88       50.79     26.25 o 
   1  12   1     3272.57     3497.40    117.22 o 
   2  12   1      788.49      736.30     49.31 o 
   3  12   1     1128.96     1078.24     61.19 o 
   4  12   1       65.48      108.93     33.23 o 
   5  12   1      342.20      333.48     42.25 o 
   6  12   1       38.27       46.65     33.21 o 
   7  12   1      325.74      345.99     64.74 o 
   8  12   1        1.37        0.00     49.90 o 
 -17  13   1        2.69        0.00     48.66 o 
 -16  13   1      300.18      205.78     61.03 o 
 -15  13   1       18.67       93.20     45.77 o 
 -14  13   1       24.59       54.85     42.89 o 
 -13  13   1      405.47      386.81     57.73 o 
 -12  13   1      468.68      521.25     59.80 o 
 -11  13   1      130.67      127.01     41.65 o 
 -10  13   1       25.76       20.44     24.41 o 
  -9  13   1      151.77      126.19     37.11 o 
  -8  13   1       54.28       84.76     24.20 o 
  -7  13   1     8485.46     8352.53    233.88 o 
  -6  13   1      758.12      833.11     45.75 o 
  -5  13   1       26.01       27.63     37.53 o 
  -4  13   1      566.62      524.55     60.62 o 
  -3  13   1     1280.67     1428.08     94.44 o 
  -2  13   1        0.22        0.00     23.72 o 
  -1  13   1     3921.23     3741.58    278.77 o 
   0  13   1      176.36      143.97     33.61 o 
   1  13   1     1392.48     1262.34     65.30 o 
   2  13   1        5.52       43.13     42.48 o 
   3  13   1      855.69     1008.10     60.62 o 
   4  13   1       87.36      112.24     34.85 o 
   5  13   1      194.49      280.01     41.26 o 
   6  13   1       10.91       17.80     33.66 o 
   7  13   1       10.02        0.00     48.66 o 
 -14  14   1        0.39       10.72     46.19 o 
 -13  14   1       37.68        4.54     42.06 o 
 -12  14   1     3029.33     2746.87    140.21 o 
 -11  14   1      227.34      181.45     46.60 o 
 -10  14   1      249.08      228.87     45.36 o 
  -9  14   1     2255.58     1819.51    133.41 o 
  -8  14   1      891.70      932.61     52.54 o 
  -7  14   1       22.61        5.36     37.11 o 
  -6  14   1      132.64      109.69     43.30 o 
  -5  14   1     1102.47     1113.43     85.36 o 
  -4  14   1       64.39       68.87     43.71 o 
  -3  14   1      598.21      531.15     65.16 o 
  -2  14   1        1.23        0.00     42.06 o 
  -1  14   1      110.99      100.71     31.03 o 
   0  14   1      883.06      991.02     58.93 o 
   1  14   1      768.60      913.05     57.52 o 
   2  14   1      226.39      243.25     39.51 o 
   3  14   1       38.61       39.55     52.37 o 
   4  14   1        6.03       48.61     35.40 o 
   5  14   1       52.03       59.25     43.51 o 
   6  14   1        3.25        3.74     37.32 o 
 -11  15   1     2148.93     1973.19    138.77 o 
 -10  15   1      462.72      443.69     52.99 o 
  -9  15   1      488.71      515.10     42.86 o 
  -8  15   1        1.52        5.36     40.00 o 
  -7  15   1      528.62      405.78     56.50 o 
  -6  15   1       28.51       22.68     42.89 o 
  -5  15   1     1420.88     1384.78     98.15 o 
  -4  15   1      929.31      850.74     78.35 o 
  -3  15   1      174.59      178.15     51.55 o 
  -2  15   1      322.59      362.48     61.86 o 
  -1  15   1      108.52      111.71     35.69 o 
   0  15   1        0.80       44.94     33.70 o 
   1  15   1       64.08       44.17     34.81 o 
   2  15   1        4.91        0.00     30.00 o 
   3  15   1      246.63      333.61    120.21 o 
   4  15   1       36.72        8.73     39.18 o 
   5  15   1      108.57      121.98     41.38 o 
 -13  16   1        4.30        0.00     42.48 o 
 -12  16   1       39.53       21.03     42.48 o 
 -11  16   1      344.17      374.12     42.47 o 
 -10  16   1        3.96       51.55     40.00 o 
  -9  16   1        1.54       17.32     42.48 o 
  -8  16   1       29.10       39.18     40.83 o 
  -7  16   1      201.74      218.15     51.96 o 
  -6  16   1       14.37        0.00     41.65 o 
  -5  16   1     1039.69      943.94     86.19 o 
  -4  16   1      120.82      110.11     52.37 o 
  -3  16   1       89.70       49.49     51.55 o 
  -2  16   1      190.16      159.59     59.38 o 
  -1  16   1      325.56      383.51     67.63 o 
   0  16   1       23.23       20.21     49.07 o 
   1  16   1      331.01      451.97     73.82 o 
   2  16   1        0.60        0.00     32.00 o 
   3  16   1       15.16        0.16     36.07 o 
 -16  17   1      188.70      243.30     68.46 o 
 -15  17   1       19.24       68.04     55.26 o 
 -14  17   1      166.26      181.45     63.92 o 
 -13  17   1      583.68      642.90     81.65 o 
 -12  17   1        4.38       35.05     48.25 o 
 -11  17   1       16.58       26.80     44.54 o 
 -10  17   1       13.73       59.38     42.89 o 
  -9  17   1        1.09       62.27     44.54 o 
  -8  17   1      192.65      126.19     51.55 o 
  -7  17   1     1083.84      949.71     84.95 o 
  -6  17   1       18.82        0.00     44.95 o 
  -5  17   1      227.15      264.75     62.27 o 
  -4  17   1        0.73        0.00     45.77 o 
  -3  17   1      800.84      610.32     76.29 o 
  -2  17   1       31.40       61.44     56.91 o 
  -1  17   1      586.51      603.31     80.00 o 
   0  17   1        4.71       46.60     55.26 o 
   1  17   1        0.25       21.86     51.55 o 
   2  17   1        0.36       25.16     56.91 o 
 -15  18   1      271.61      248.67     70.10 o 
 -14  18   1        0.05       26.80     53.61 o 
 -11  18   1        7.95        0.00     47.01 o 
 -10  18   1       81.39      122.48     52.78 o 
  -9  18   1      723.79      826.82     84.54 o 
  -8  18   1       44.40      108.87     54.02 o 
  -7  18   1      113.55      204.13     57.73 o 
  -6  18   1      106.91      167.01     57.73 o 
  -5  18   1        4.39        0.00     46.19 o 
  -4  18   1       16.59        6.60     50.72 o 
  -3  18   1     1192.61     1183.53    104.74 o 
  -2  18   1        0.03       23.92     54.02 o 
  -1  18   1       57.82       76.29     61.03 o 
   0  18   1        3.92        0.00     59.80 o 
 -11  19   1      597.87      619.81     80.41 o 
 -10  19   1       49.31        0.00     50.72 o 
  -9  19   1       28.29        0.00     50.72 o 
  -8  19   1      123.58       95.67     56.08 o 
  -7  19   1      163.22      113.40     56.08 o 
  -6  19   1       19.81       82.06     54.85 o 
  -5  19   1      349.67      299.80     71.34 o 
  -4  19   1       36.36      121.24     60.21 o 
  -3  19   1      109.62      145.98     60.62 o 
  -2  19   1        2.41       40.83     61.44 o 
 -11  20   1      198.75      172.79     63.09 o 
 -10  20   1        1.08       66.81     53.61 o 
  -9  20   1       95.10      104.74     58.15 o 
  -8  20   1        4.59        0.00     57.73 o 
  -7  20   1       62.97       55.26     58.97 o 
  -6  20   1        0.37       20.21     60.21 o 
  -5  20   1      366.35      284.54     76.29 o 
   4 -21   2       16.44        9.90     59.80 o 
   5 -21   2        1.29        0.00     58.15 o 
   6 -21   2      147.76      194.23     66.39 o 
   7 -21   2       12.97       46.60     59.38 o 
  10 -21   2       28.45      162.07    103.51 o 
  11 -21   2        7.14        0.00     86.19 o 
   2 -20   2       10.43      132.79     65.16 o 
   3 -20   2      154.57      154.23     63.09 o 
   4 -20   2      716.91      724.97     88.25 o 
   5 -20   2        0.35       55.67     60.21 o 
   6 -20   2      146.45      210.31     65.16 o 
   7 -20   2        6.59       31.34     49.90 o 
   8 -20   2       70.20        0.00     49.49 o 
  10 -20   2      321.46      477.95    106.39 o 
  11 -20   2       66.74      244.54     91.14 o 
  -1 -19   2        2.68        0.00     39.94 o 
   0 -19   2       76.77       89.90     61.44 o 
   1 -19   2       90.36      101.03     65.57 o 
   2 -19   2        5.25       35.88     56.08 o 
   3 -19   2      364.64      390.94     72.17 o 
   4 -19   2        1.80        0.41     53.61 o 
   5 -19   2       64.36      124.13     53.20 o 
   6 -19   2      810.19      647.03     77.94 o 
   7 -19   2       38.80       36.29     51.96 o 
   8 -19   2       62.05      139.80     55.26 o 
  10 -19   2       28.48        0.00     71.75 o 
  11 -19   2        0.03        0.00     65.16 o 
  -2 -18   2      162.80      197.13     46.69 o 
  -1 -18   2      120.89      200.07     47.22 o 
   0 -18   2        2.30        0.00     35.28 o 
   1 -18   2        0.30       32.99     56.08 o 
   2 -18   2       69.13       71.34     54.02 o 
   3 -18   2        1.18        0.00     43.71 o 
   4 -18   2       28.73       52.78     48.66 o 
   5 -18   2       14.52       18.56     49.90 o 
   6 -18   2        1.80        0.00     43.71 o 
   7 -18   2       45.21       95.26     51.14 o 
   8 -18   2       31.36       44.12     45.77 o 
  10 -18   2      517.43      445.37     81.65 o 
  11 -18   2       87.20      104.74     64.74 o 
  12 -18   2       44.44       49.90     55.26 o 
  13 -18   2      252.59      402.07     77.12 o 
  14 -18   2       11.75        4.54     54.43 o 
  15 -18   2        8.46        0.00     52.78 o 
  -4 -17   2      217.07      219.09     48.96 o 
  -3 -17   2        4.66       15.30     39.69 o 
  -2 -17   2      169.78      213.76     44.14 o 
  -1 -17   2        4.92       11.66     34.40 o 
   0 -17   2       97.18       91.88     37.99 o 
   1 -17   2       30.03       13.61     54.02 o 
   2 -17   2     1035.54     1023.53     95.26 o 
   3 -17   2        5.29       51.14     50.31 o 
   4 -17   2      172.22      221.86     57.73 o 
   5 -17   2      624.66      620.63     74.23 o 
   6 -17   2      812.56      824.35     78.76 o 
   7 -17   2        0.55        0.00     40.83 o 
   8 -17   2      467.74      452.38     64.33 o 
  10 -17   2      252.07      157.53     61.86 o 
  12 -17   2       72.09      215.68     63.51 o 
  13 -17   2      274.18      239.18     65.98 o 
  14 -17   2      351.80      375.68     73.82 o 
  15 -17   2      173.43      182.68     63.51 o 
  16 -17   2        5.38        0.00     54.02 o 
  -5 -16   2       32.88       95.66     48.25 o 
  -4 -16   2       14.65       39.51     37.21 o 
  -3 -16   2       53.38       18.39     35.22 o 
  -2 -16   2       12.36       41.28     33.05 o 
  -1 -16   2        7.50       12.41     31.68 o 
   0 -16   2     2190.44     2394.26     98.07 o 
   1 -16   2       82.46       14.85     46.19 o 
   2 -16   2       62.45      164.95     51.96 o 
   3 -16   2       79.99       63.09     45.36 o 
   4 -16   2      136.91      134.85     49.49 o 
   5 -16   2       94.03       92.79     48.25 o 
   6 -16   2     1050.18     1071.37     85.78 o 
   7 -16   2      116.82      161.24     47.84 o 
   8 -16   2      275.51      212.79     50.31 o 
  10 -16   2      201.02      242.48     58.56 o 
  12 -16   2     1371.17     1444.16    111.34 o 
  13 -16   2       14.07       26.39     51.55 o 
  14 -16   2      115.93       65.98     52.37 o 
  15 -16   2        2.68        9.07     51.55 o 
  16 -16   2      409.62      537.74     84.54 o 
  17 -16   2      244.30      414.03     80.41 o 
  -6 -15   2        1.45       30.59     38.20 o 
  -5 -15   2       34.60        0.00     34.35 o 
  -4 -15   2      451.55      466.29     50.54 o 
  -3 -15   2        4.37        0.00     31.03 o 
  -2 -15   2     1456.53     1563.29    117.53 o 
  -1 -15   2       18.92        0.00     29.51 o 
   0 -15   2      137.95      103.21     67.42 o 
   1 -15   2       54.89       11.44     37.73 o 
   2 -15   2       53.23       17.73     43.71 o 
   3 -15   2      174.09      127.01     45.77 o 
   4 -15   2      251.64      136.09     46.19 o 
   5 -15   2       57.50       66.81     44.12 o 
   6 -15   2       27.20       11.55     38.35 o 
   7 -15   2       79.83       43.30     38.76 o 
   8 -15   2      501.82      445.78     56.08 o 
  10 -15   2      280.92      261.45     53.20 o 
  11 -15   2        4.20        0.00     39.18 o 
  12 -15   2      178.87      226.40     55.26 o 
  13 -15   2       26.14       29.28     45.36 o 
  14 -15   2      216.82      157.53     60.62 o 
  15 -15   2       69.27      119.18     64.33 o 
  16 -15   2      191.60      183.92     67.22 o 
  17 -15   2       55.08      122.89     68.46 o 
  -7 -14   2       54.57       57.73     57.32 o 
  -6 -14   2      185.18      141.24     41.11 o 
  -5 -14   2       31.48       39.69     33.21 o 
  -4 -14   2      590.70      626.69     52.33 o 
  -3 -14   2       22.30        0.00     28.59 o 
  -2 -14   2       99.95       97.16     32.67 o 
  -1 -14   2        0.41        0.00     27.33 o 
   0 -14   2     1634.84     1748.77     77.12 o 
   1 -14   2      323.32      227.06     34.70 o 
   3 -14   2       25.06        3.30     35.88 o 
   4 -14   2      334.85      338.15     50.72 o 
   5 -14   2      355.58      372.38     50.31 o 
   6 -14   2     2070.59     2288.71    124.95 o 
   7 -14   2       97.83      204.13     45.36 o 
   8 -14   2      334.63      402.90     50.31 o 
  10 -14   2     1755.01     1999.64    115.47 o 
  11 -14   2       88.24      124.95     49.90 o 
  12 -14   2      159.19      103.51     47.42 o 
  13 -14   2        7.56        5.77     43.30 o 
  14 -14   2       27.74       77.53     54.85 o 
  15 -14   2      161.83      244.95     65.16 o 
  16 -14   2       35.71       42.89     54.85 o 
  17 -14   2       39.43        0.00     57.32 o 
  18 -14   2        7.29       22.27     58.97 o 
  -8 -13   2       32.99       26.39     52.78 o 
  -7 -13   2        4.53       31.34     51.55 o 
  -6 -13   2      148.21      224.12     41.16 o 
  -5 -13   2        0.16        0.00     28.36 o 
  -4 -13   2        1.02        0.00     28.85 o 
  -3 -13   2       46.42        4.30     29.43 o 
  -2 -13   2     3217.10     3234.76    112.70 o 
  -1 -13   2       46.68       90.41     29.22 o 
   0 -13   2      181.83      152.51     30.55 o 
   1 -13   2      577.71      517.42     48.87 o 
   2 -13   2      763.13      746.41     65.57 o 
   3 -13   2        1.79       28.04     32.99 o 
   4 -13   2      661.07      419.39     52.37 o 
   5 -13   2       27.27       30.93     34.23 o 
   6 -13   2     1326.40     1510.14     91.14 o 
   7 -13   2      138.41      148.46     39.18 o 
   9 -13   2       45.85       30.10     35.05 o 
  10 -13   2     2658.86     3184.30    108.76 o 
  11 -13   2      832.08      847.44     75.05 o 
  12 -13   2        4.69        0.00     41.24 o 
  13 -13   2      247.64      182.27     54.02 o 
  14 -13   2     1344.80     1659.01    123.30 o 
  15 -13   2       24.30       49.07     55.26 o 
  16 -13   2      440.18      497.33     75.47 o 
  17 -13   2       46.55       15.67     54.02 o 
  18 -13   2      235.59      237.53     71.75 o 
  -9 -12   2        2.05        0.00     49.49 o 
  -8 -12   2      140.43      174.44     60.21 o 
  -7 -12   2       44.33        0.00     32.35 o 
  -6 -12   2       68.92       54.65     31.20 o 
  -5 -12   2       21.15      100.90     62.48 o 
  -4 -12   2      605.53      429.77     42.43 o 
  -3 -12   2       75.10       83.09     28.87 o 
  -2 -12   2     1868.74     1957.68    122.06 o 
  -1 -12   2      783.34      782.30     47.97 o 
   0 -12   2     3920.09     3900.99    123.83 o 
   1 -12   2       50.19       30.09     28.25 o 
   3 -12   2       20.71        0.00     30.10 o 
   4 -12   2     2722.37     2675.12    132.37 o 
   5 -12   2       14.24       28.04     30.52 o 
   6 -12   2     4703.63     5059.09    215.26 o 
   7 -12   2      315.79      313.41     40.83 o 
   9 -12   2     4491.77     4591.04    198.36 o 
  10 -12   2     2836.75     3344.35    109.97 o 
  11 -12   2     3884.99     4081.75    185.98 o 
  12 -12   2     1354.68     1458.59    102.68 o 
  13 -12   2        9.96       45.36     43.30 o 
  14 -12   2      184.77      158.35     54.85 o 
  15 -12   2      147.03      241.66     59.80 o 
  16 -12   2       88.81        0.00     51.14 o 
  17 -12   2       53.74       47.84     56.50 o 
  18 -12   2      283.90      332.79     75.47 o 
 -10 -11   2        3.06       27.63     49.07 o 
  -9 -11   2        0.13        4.54     46.60 o 
  -8 -11   2      619.43      851.57     83.30 o 
  -7 -11   2        0.44        0.00     27.10 o 
  -6 -11   2      728.35      637.13     47.51 o 
  -5 -11   2       30.42       17.48     26.97 o 
  -4 -11   2     1279.10     1492.53     67.31 o 
  -3 -11   2       39.20       60.41     26.19 o 
  -2 -11   2     4729.50     4819.64    145.85 o 
  -1 -11   2      798.30      661.80    127.63 o 
   0 -11   2      222.40      269.19     29.41 o 
   1 -11   2       10.86        0.00     18.95 o 
   2 -11   2     5504.45     5619.52    233.82 o 
   3 -11   2        3.20        2.47     29.28 o 
   4 -11   2    19673.07    20082.96    750.53 o 
   5 -11   2     1272.70     1434.26     82.89 o 
   6 -11   2     1472.40     1879.22     98.56 o 
   7 -11   2      491.64      346.40     40.00 o 
   8 -11   2      961.02      995.49     67.63 o 
   9 -11   2      582.19      537.89     37.39 o 
  10 -11   2     7419.15     8054.18    223.36 o 
  11 -11   2     1730.19     1830.97    112.17 o 
  12 -11   2        5.61        0.00     41.24 o 
  13 -11   2      890.32     1001.67     82.48 o 
  14 -11   2     1531.86     1531.58    108.87 o 
  15 -11   2       74.17       89.90     56.50 o 
  16 -11   2       68.27       81.24     56.08 o 
  17 -11   2        0.45        0.00     45.36 o 
  18 -11   2        7.65       96.08     61.03 o 
 -11 -10   2        0.37        0.00     51.96 o 
 -10 -10   2      511.44      547.64     73.82 o 
  -9 -10   2       24.95       28.04     48.66 o 
  -8 -10   2        0.02        0.00     41.24 o 
  -7 -10   2       45.35       24.25     31.75 o 
  -6 -10   2      877.48      802.85     58.35 o 
  -5 -10   2      108.86       84.12     28.87 o 
  -4 -10   2     3023.69     3324.62    152.17 o 
  -3 -10   2       98.64       85.69     25.66 o 
  -2 -10   2      261.26      248.12     28.80 o 
  -1 -10   2     1321.40     1619.89     63.95 o 
   0 -10   2     9178.67     9307.85    251.67 o 
   1 -10   2       27.11       59.23      9.92 o 
   2 -10   2     1019.45     1248.28     76.29 o 
   3 -10   2       34.26        4.95     25.16 o 
   4 -10   2     3085.02     4120.10    175.26 o 
   5 -10   2      328.21      325.37     38.76 o 
   6 -10   2      696.65      665.58     53.20 o 
   8 -10   2     3581.90     3838.03    163.30 o 
   9 -10   2     3429.24     3753.28    114.54 o 
  10 -10   2        2.56       49.90     40.41 o 
  11 -10   2      448.10      528.26     59.38 o 
  12 -10   2      481.80      438.77     59.80 o 
  13 -10   2      391.81      557.95     67.63 o 
  14 -10   2      180.40      230.93     56.50 o 
  15 -10   2        2.35        0.00     40.41 o 
  16 -10   2      478.41      312.17     63.92 o 
  17 -10   2       47.66       28.87     54.43 o 
  18 -10   2      131.00      120.42     62.68 o 
 -12  -9   2       63.13       78.35     54.85 o 
 -11  -9   2       19.86        0.00     45.36 o 
 -10  -9   2       77.33       23.09     45.77 o 
  -9  -9   2      508.90      684.96     72.58 o 
  -8  -9   2     1022.13      997.14     80.83 o 
  -7  -9   2      113.42       73.64     42.27 o 
  -6  -9   2     1471.45     1799.26     72.58 o 
  -5  -9   2       47.19        2.31     22.53 o 
  -4  -9   2      905.43      929.55     47.95 o 
  -3  -9   2      378.56      383.25     44.74 o 
  -2  -9   2      714.60      793.42     54.43 o 
  -1  -9   2       12.07        0.00     16.47 o 
   0  -9   2       46.80       20.81     16.47 o 
   1  -9   2      542.53      556.74     31.93 o 
   2  -9   2     2275.79     2473.46    114.23 o 
   3  -9   2      198.34      121.24     26.80 o 
   4  -9   2    21201.11    29105.86   1067.65 o 
   5  -9   2       68.56       96.08     28.04 o 
   7  -9   2      841.03      875.90     56.91 o 
   8  -9   2     9493.73    10858.60    287.19 o 
   9  -9   2       90.83      114.93     20.05 o 
  10  -9   2     2590.17     3028.94    141.86 o 
  11  -9   2     2265.09     2407.89    132.37 o 
  12  -9   2       78.25       56.50     42.06 o 
  13  -9   2        3.02        2.06     40.00 o 
  14  -9   2     2053.34     1910.15    116.29 o 
  15  -9   2       23.77       62.27     48.25 o 
  16  -9   2      413.49      360.42     64.33 o 
  17  -9   2      131.63      170.31     56.91 o 
  18  -9   2       41.31        0.00     49.07 o 
 -13  -8   2        9.18        0.00     51.14 o 
 -12  -8   2        5.08       12.37     50.72 o 
 -11  -8   2      146.85      213.61     56.08 o 
 -10  -8   2     1077.62     1055.28     86.19 o 
  -9  -8   2       14.08       33.40     41.24 o 
  -8  -8   2     1194.73     1330.34     91.14 o 
  -7  -8   2        3.48        0.00     23.02 o 
  -6  -8   2     5719.20     5765.07    166.92 o 
  -5  -8   2      646.29      570.57     37.16 o 
  -4  -8   2     1970.52     2142.56     99.80 o 
  -3  -8   2       17.29        0.00     16.13 o 
  -2  -8   2      640.94      721.91     61.65 o 
  -1  -8   2       62.48       49.69     15.75 o 
   0  -8   2     4473.36     5005.17    140.40 o 
   1  -8   2        7.15        6.29     13.70 o 
   2  -8   2      706.85      533.62     44.54 o 
   3  -8   2     4380.29     3845.45    159.18 o 
   4  -8   2     1839.60     1845.82     86.60 o 
   5  -8   2      217.44      226.40     25.98 o 
   6  -8   2     9624.58    10306.64    389.29 o 
   7  -8   2     2372.35     2363.62     75.64 o 
   8  -8   2      717.72      796.65     37.73 o 
   9  -8   2     3014.61     3118.73     94.93 o 
  10  -8   2       13.07        0.00     28.04 o 
  11  -8   2       25.54        0.00     32.99 o 
  12  -8   2     4506.36     5025.28    214.85 o 
  13  -8   2      548.78      487.85     59.80 o 
  14  -8   2        2.42        0.00     39.18 o 
  15  -8   2     1281.63     1374.05    100.21 o 
  16  -8   2      146.57      167.43     56.50 o 
  17  -8   2       56.41       75.05     54.02 o 
  18  -8   2       95.00       54.43     52.78 o 
 -13  -7   2      128.54      120.83     58.97 o 
 -12  -7   2      423.05      371.97     64.74 o 
 -11  -7   2       46.95       65.98     48.25 o 
 -10  -7   2      205.03      150.11     49.49 o 
  -9  -7   2       10.10       57.32     40.00 o 
  -8  -7   2     1352.42     1393.85     88.66 o 
  -7  -7   2       42.27       62.94     22.40 o 
  -6  -7   2     1582.59     1389.00     57.72 o 
  -5  -7   2       55.16       24.85     39.79 o 
  -4  -7   2     1478.70     1537.96     58.46 o 
  -3  -7   2       47.54       23.78     16.14 o 
  -2  -7   2    12638.84    13793.20    356.48 o 
  -1  -7   2      949.82     1223.43     46.03 o 
   0  -7   2     1273.58     1218.87     44.43 o 
   1  -7   2      796.49     1071.18     40.67 o 
   2  -7   2      518.62      430.94     34.23 o 
   3  -7   2       53.40      109.69     19.38 o 
   4  -7   2     7534.93     9586.62    360.42 o 
   5  -7   2       26.65       11.96     14.02 o 
   6  -7   2        2.75       18.56     16.08 o 
   7  -7   2      495.76      662.17     34.64 o 
   8  -7   2     3299.77     4460.80    126.00 o 
   9  -7   2      323.45      277.83     20.61 o 
  10  -7   2     5335.05     5414.98    221.86 o 
  11  -7   2      751.41      755.07     63.92 o 
  12  -7   2       12.12       11.13     33.82 o 
  13  -7   2      136.73      118.77     42.89 o 
  14  -7   2     1281.00     1388.49     97.32 o 
  15  -7   2      180.90      157.12     54.85 o 
  16  -7   2      123.74       46.60     50.31 o 
  17  -7   2       59.52       89.07     52.78 o 
  18  -7   2        5.54        9.90     54.02 o 
 -14  -6   2       22.77       44.12     51.96 o 
 -13  -6   2       47.78       63.09     50.31 o 
 -12  -6   2        7.21        0.00     42.89 o 
 -11  -6   2      151.34      123.71     48.66 o 
 -10  -6   2      407.82      512.18     59.80 o 
  -9  -6   2     1149.46     1191.78     85.78 o 
  -8  -6   2      788.93      868.43     69.49 o 
  -7  -6   2      348.80      293.15     45.57 o 
  -6  -6   2       22.42       25.22     18.56 o 
  -5  -6   2       10.45        6.68     11.88 o 
  -4  -6   2    10274.66    10158.27    214.45 o 
  -3  -6   2      121.25       44.66     21.65 o 
  -2  -6   2     1337.99     1720.17     57.15 o 
  -1  -6   2      276.60      386.95     45.36 o 
   0  -6   2     5158.07     5619.62    181.86 o 
   1  -6   2      689.80      670.61     27.98 o 
   2  -6   2      313.26      114.64     18.56 o 
   3  -6   2       30.07       99.80     16.08 o 
   4  -6   2     9187.50    11502.96    428.05 o 
   5  -6   2      867.15     1092.81     55.26 o 
   6  -6   2     3950.36     4202.61    116.92 o 
   7  -6   2      512.07      584.73     40.41 o 
   8  -6   2    13275.57    13674.21    352.08 o 
   9  -6   2       41.77        5.36     27.22 o 
  10  -6   2     4526.77     5379.10    218.15 o 
  11  -6   2      186.77      158.77     40.00 o 
  12  -6   2      602.16      449.08     53.20 o 
  13  -6   2       66.95      153.41     43.30 o 
  14  -6   2      607.31      546.82     64.74 o 
  15  -6   2       69.04        0.00     41.65 o 
  16  -6   2       14.96       17.32     48.25 o 
  17  -6   2       32.69       12.78     48.66 o 
  18  -6   2      177.67      146.40     60.62 o 
 -15  -5   2       15.09       15.26     55.67 o 
 -14  -5   2       12.14       35.88     49.90 o 
 -13  -5   2       63.88       66.39     47.01 o 
 -12  -5   2      602.88      583.11     66.81 o 
 -11  -5   2       81.20       87.84     40.41 o 
 -10  -5   2      289.29      311.76     50.31 o 
  -9  -5   2      141.92      116.70     38.35 o 
  -8  -5   2     7964.57     7854.62    214.18 o 
  -7  -5   2      101.73      110.28     20.08 o 
  -6  -5   2    10957.11    11748.42    307.10 o 
  -5  -5   2      326.40      377.25     18.59 o 
  -4  -5   2      164.92      221.94     20.43 o 
  -3  -5   2      578.37      582.04     19.61 o 
  -2  -5   2      134.34      123.78      7.99 o 
  -1  -5   2      224.01      103.70     13.40 o 
   0  -5   2      237.16      137.13     46.81 o 
   1  -5   2       85.23       26.39     11.55 o 
   2  -5   2    51010.42    52237.13   1887.47 o 
   3  -5   2     4348.48     5071.05    195.06 o 
   4  -5   2    14151.05    12719.48    468.05 o 
   5  -5   2        3.57       26.90      9.30 o 
   6  -5   2     2026.07     2409.12     71.13 o 
   7  -5   2      388.56      438.88     22.76 o 
   8  -5   2     1781.12     1777.02     56.35 o 
   9  -5   2      734.55      856.93     62.27 o 
  10  -5   2      786.74      637.95     54.85 o 
  11  -5   2        9.14        0.00     27.63 o 
  12  -5   2      901.89     1167.86     81.65 o 
  13  -5   2      216.03      291.97     50.31 o 
  14  -5   2       21.77       42.89     44.54 o 
  15  -5   2       17.90        0.00     42.89 o 
  16  -5   2       37.79       30.10     49.49 o 
  17  -5   2      176.39      216.50     61.03 o 
  18  -5   2        7.93       55.26     57.32 o 
 -15  -4   2       22.60        4.95     49.90 o 
 -14  -4   2      438.75      548.47     72.58 o 
 -13  -4   2       88.56        0.00     41.24 o 
 -12  -4   2       14.47       42.06     41.65 o 
 -11  -4   2      605.48      609.50     63.51 o 
 -10  -4   2     1242.44     1234.67     85.36 o 
  -9  -4   2       71.05       98.97     34.64 o 
  -8  -4   2    12428.85    13314.38    346.65 o 
  -7  -4   2      191.60      147.37     18.82 o 
  -6  -4   2     2406.94     2577.92     79.12 o 
  -5  -4   2      372.99      582.57     33.82 o 
  -4  -4   2     6142.43     7113.35    151.58 o 
  -3  -4   2      561.02      894.29     26.09 o 
  -2  -4   2    53989.82    56925.02   1429.27 o 
  -1  -4   2      411.89       92.22     10.06 o 
   0  -4   2     3250.71     4559.46    126.81 o 
   2  -4   2      955.04     2183.15     89.49 o 
   3  -4   2      221.72      679.60     35.88 o 
   4  -4   2    11016.16     9595.63    246.31 o 
   5  -4   2      101.12       83.76      9.99 o 
   6  -4   2    41350.13    49837.71   1241.38 o 
   7  -4   2      179.74      163.00     13.36 o 
   8  -4   2     5002.37     6034.39    178.77 o 
   9  -4   2       11.56       23.92     24.33 o 
  10  -4   2      364.00      386.40     45.36 o 
  11  -4   2       38.23       23.92     31.75 o 
  12  -4   2      960.85     1066.83     77.53 o 
  13  -4   2      414.59      303.10     51.96 o 
  14  -4   2      641.59      541.04     64.33 o 
  15  -4   2      372.90      512.59     68.46 o 
  16  -4   2      253.92      207.84     58.97 o 
  17  -4   2        4.07       50.72     53.61 o 
 -16  -3   2       86.80      122.06     60.21 o 
 -15  -3   2      145.62      273.82     63.51 o 
 -14  -3   2       18.08       65.16     46.60 o 
 -13  -3   2      287.70      329.08     56.50 o 
 -12  -3   2     1422.49     1251.16     88.25 o 
 -11  -3   2      131.80       94.44     42.89 o 
 -10  -3   2      999.49     1324.98     83.71 o 
  -9  -3   2      130.77      146.40     35.05 o 
  -8  -3   2       30.86       64.33     28.45 o 
  -7  -3   2     1499.90     1304.77     71.75 o 
  -6  -3   2    32029.27    34917.30    875.29 o 
  -5  -3   2     1224.19      926.67     37.94 o 
  -4  -3   2     5167.92     6604.71    173.30 o 
  -3  -3   2      697.16      915.71     25.00 o 
  -2  -3   2     9415.80    11799.14    243.25 o 
  -1  -3   2       83.52        0.00     12.78 o 
   0  -3   2     9357.73     4791.48    127.28 o 
   1  -3   2     1441.93      345.16     21.03 o 
   2  -3   2     5417.28     8771.34    323.31 o 
   3  -3   2        7.22        7.51      6.04 o 
   4  -3   2      314.47      355.15     16.64 o 
   5  -3   2       11.67        9.02      7.04 o 
   6  -3   2    18704.13    21884.56    551.01 o 
   7  -3   2      515.22      560.66     41.44 o 
   8  -3   2       15.67        7.60     11.55 o 
   9  -3   2       32.15       30.52     26.39 o 
  10  -3   2     7228.62     7749.46    297.33 o 
  11  -3   2      217.36      299.80     45.77 o 
  12  -3   2      512.41      395.89     52.78 o 
  13  -3   2        6.03        0.00     35.88 o 
  14  -3   2       87.41       89.49     44.95 o 
  15  -3   2        4.78       29.28     43.71 o 
  16  -3   2       68.66       38.35     51.55 o 
  17  -3   2        7.48       44.12     51.55 o 
 -16  -2   2       47.66       62.68     51.14 o 
 -15  -2   2       52.98       89.90     49.07 o 
 -14  -2   2       66.68       46.60     44.54 o 
 -13  -2   2        8.69        0.00     40.00 o 
 -12  -2   2      174.89       49.90     38.35 o 
 -11  -2   2      123.27       66.81     37.11 o 
 -10  -2   2       74.79       70.52     32.17 o 
  -9  -2   2       99.02      146.40     32.58 o 
  -8  -2   2     3963.88     4551.70    127.39 o 
  -7  -2   2     1656.61     1617.17     54.59 o 
  -6  -2   2      691.59      926.63     35.74 o 
  -5  -2   2      150.40      157.94     22.27 o 
  -4  -2   2     2503.16     2641.30     74.07 o 
  -3  -2   2      636.07      876.49     33.88 o 
  -2  -2   2      139.33      108.66      7.19 o 
  -1  -2   2      101.53        0.00      5.43 o 
   0  -2   2    14724.61    20263.23    505.23 o 
   1  -2   2       63.94       20.62      6.60 o 
   2  -2   2     2031.43     4959.01    128.24 o 
   3  -2   2      314.99      754.61     37.94 o 
   4  -2   2     4261.18     6984.16    216.09 o 
   5  -2   2        3.10       19.64      8.06 o 
   6  -2   2     8132.69    10165.94    261.25 o 
   7  -2   2     1694.34     1516.66     54.23 o 
   8  -2   2     9966.08    10077.77    369.91 o 
   9  -2   2      648.34      607.85     50.31 o 
  10  -2   2      180.38      255.68     40.00 o 
  11  -2   2      134.90      120.42     38.76 o 
  12  -2   2     1863.71     1612.41     96.50 o 
  13  -2   2        5.91       33.82     39.18 o 
  14  -2   2      552.45      618.98     70.10 o 
  15  -2   2      218.45      263.92     57.73 o 
  16  -2   2       47.18       85.36     54.43 o 
  17  -2   2      121.84      218.56     64.33 o 
 -16  -1   2       30.69        0.00     43.30 o 
 -15  -1   2        1.72        4.12     43.71 o 
 -14  -1   2       54.44       21.03     41.24 o 
 -13  -1   2        7.79        0.00     35.88 o 
 -12  -1   2      466.52      590.12     58.97 o 
 -11  -1   2      621.62      478.77     51.14 o 
 -10  -1   2       15.19       24.74     27.63 o 
  -9  -1   2     1559.96     1185.60     70.52 o 
  -8  -1   2      493.68      383.22     24.54 o 
  -7  -1   2     1039.24     1106.12     47.01 o 
  -6  -1   2     6866.56     6775.28    177.43 o 
  -5  -1   2      388.18      488.59     22.39 o 
  -4  -1   2     3267.79     4562.04    119.98 o 
  -3  -1   2       28.89        4.37      4.60 o 
  -2  -1   2    15005.50    17758.14    361.72 o 
  -1  -1   2        7.56      209.84      8.57 o 
   0  -1   2   126929.91   111372.99   4044.63 o 
   1  -1   2     1117.24      185.88      9.04 o 
   2  -1   2     7702.66    13111.40    330.84 o 
   3  -1   2      620.04      627.81     22.84 o 
   4  -1   2      203.05      254.85     24.12 o 
   5  -1   2      319.39      213.99     14.19 o 
   6  -1   2    78939.85    88784.66   2204.30 o 
   7  -1   2     1838.06     1865.95     58.42 o 
   8  -1   2      467.33      771.73     33.14 o 
   9  -1   2      764.02      611.15     51.14 o 
  10  -1   2     6445.67     5806.33    232.58 o 
  11  -1   2       49.05       90.31     34.23 o 
  12  -1   2      784.90      854.87     70.10 o 
  13  -1   2       98.54       76.29     41.65 o 
  14  -1   2        0.71       89.49     44.54 o 
  15  -1   2       59.39      138.15     54.02 o 
  16  -1   2      136.18      179.80     60.21 o 
 -17   0   2        3.69        0.00     49.49 o 
 -16   0   2      113.18      120.42     53.61 o 
 -15   0   2       15.91       26.39     42.06 o 
 -14   0   2     2213.52     2368.30    129.49 o 
 -13   0   2      252.60      256.50     47.84 o 
 -12   0   2     1450.73     1526.22     92.79 o 
 -11   0   2      112.59       47.42     32.17 o 
 -10   0   2      225.75      274.65     40.83 o 
  -9   0   2      929.95      873.01     61.44 o 
  -8   0   2      653.04      759.19     51.96 o 
  -7   0   2      426.47      465.97     20.98 o 
  -6   0   2        4.43        1.65      6.64 o 
  -5   0   2     1320.67     1567.48     46.23 o 
  -4   0   2   117358.14   124446.36   4239.49 o 
  -3   0   2     1327.08      497.59     14.84 o 
  -2   0   2     9176.40    18400.25    374.48 o 
  -1   0   2        3.74      227.72      7.34 o 
   0   0   2      501.28     1254.73     28.10 o 
   1   0   2       26.12        0.00      5.39 o 
   2   0   2    33747.25    34845.67    867.78 o 
   3   0   2      849.61     1355.03     49.90 o 
   4   0   2    33801.08    40011.65    997.24 o 
   5   0   2     3509.39     3785.44    104.24 o 
   6   0   2     4337.03     4502.63    123.49 o 
   7   0   2       71.03       49.84     12.73 o 
   8   0   2    12436.01    13799.51    355.84 o 
   9   0   2      370.16      325.37     41.24 o 
  10   0   2     2564.45     2461.92    119.59 o 
  11   0   2      295.38      260.62     47.42 o 
  12   0   2      735.01      517.54     58.97 o 
  13   0   2        6.92       38.76     40.83 o 
  14   0   2      530.46      656.92     71.34 o 
  15   0   2        2.25       24.74     47.01 o 
  16   0   2        2.30       41.65     53.61 o 
 -17   1   2        8.22       26.80     49.90 o 
 -16   1   2      299.54      377.33     61.44 o 
 -15   1   2        5.16       72.17     44.12 o 
 -14   1   2      203.74      303.10     54.43 o 
 -13   1   2      167.74      251.96     49.07 o 
 -12   1   2     1409.91     1504.78     89.90 o 
 -11   1   2      140.59       89.49     32.58 o 
 -10   1   2     5136.60     4846.30    195.06 o 
  -9   1   2      250.32      165.78     30.52 o 
  -8   1   2     4208.23     4366.70    171.55 o 
  -7   1   2     1635.64     1633.03     76.70 o 
  -6   1   2    14970.68    18602.92    649.09 o 
  -5   1   2      469.06      755.83     24.77 o 
  -4   1   2      232.62       83.11      7.24 o 
  -3   1   2        7.54        9.41      4.04 o 
  -2   1   2     1390.73     1395.47     32.12 o 
  -1   1   2      779.30      207.55     11.13 o 
   0   1   2    57384.29    80152.18   1625.98 o 
   1   1   2      225.26      728.99     23.57 o 
   2   1   2    76027.69    82745.96   2051.23 o 
   3   1   2      807.22      785.53     29.30 o 
   4   1   2    24291.87    28079.69    703.73 o 
   5   1   2      352.49      335.19     20.26 o 
   6   1   2     2843.40     3659.08    148.66 o 
   7   1   2     2334.53     2402.08     74.86 o 
   8   1   2      504.47      484.10     29.00 o 
   9   1   2        2.16        0.00     26.80 o 
  10   1   2     1514.66     1620.66     94.44 o 
  11   1   2      461.54      485.78     59.38 o 
  12   1   2      741.24      557.13     61.44 o 
  13   1   2      250.45      339.80     58.56 o 
  14   1   2      118.72      138.97     49.07 o 
  15   1   2        0.54        0.00     42.06 o 
 -18   2   2       16.06        0.00     48.25 o 
 -17   2   2        0.75        0.00     43.30 o 
 -16   2   2       44.22       36.29     44.12 o 
 -15   2   2       84.03       61.44     43.71 o 
 -14   2   2     1200.69     1080.85     82.06 o 
 -13   2   2       64.93      127.43     41.24 o 
 -12   2   2     1553.12     1504.78     87.84 o 
 -11   2   2      300.26      181.45     37.94 o 
 -10   2   2     1349.88     1550.97     82.06 o 
  -9   2   2     2280.71     2364.18    108.46 o 
  -8   2   2     8368.58     7746.58    285.37 o 
  -7   2   2       13.12       25.98     17.32 o 
  -6   2   2     4356.50     5092.91    188.87 o 
  -5   2   2     1386.85     1561.49     45.13 o 
  -4   2   2     8584.88     8330.02    211.41 o 
  -3   2   2      492.49     1301.60     31.80 o 
  -2   2   2     1218.26      211.02     12.24 o 
  -1   2   2      317.73      710.27     18.36 o 
   0   2   2       30.60      366.20     11.98 o 
   1   2   2       29.28        6.34      6.34 o 
   2   2   2    50743.34    57731.74   1434.57 o 
   3   2   2      275.07      540.21     25.51 o 
   4   2   2       65.50       88.53     13.21 o 
   5   2   2      120.30      146.52     16.50 o 
   6   2   2       14.46       28.81     14.85 o 
   7   2   2      809.82      713.39     40.83 o 
   8   2   2      780.55      820.90     39.98 o 
   9   2   2      106.65       91.55     33.82 o 
  10   2   2       52.18       75.88     37.94 o 
  11   2   2     1240.73     1375.29     90.31 o 
  12   2   2     1382.84     1315.08     91.96 o 
  13   2   2       39.33       23.51     40.41 o 
  14   2   2      244.43      235.88     57.73 o 
  15   2   2       11.26        2.89     49.49 o 
 -18   3   2       71.68        8.25     49.07 o 
 -17   3   2      223.65      199.18     56.91 o 
 -16   3   2      503.30      341.86     60.21 o 
 -15   3   2        4.63        1.65     39.59 o 
 -14   3   2     2299.08     2237.58    121.24 o 
 -13   3   2      503.60      377.33     49.07 o 
 -12   3   2      470.89      530.73     53.61 o 
 -11   3   2      394.69      396.30     45.36 o 
 -10   3   2       35.92       42.06     27.63 o 
  -9   3   2     1446.55     1322.09     71.34 o 
  -8   3   2      601.76      947.65     55.26 o 
  -7   3   2       21.57       40.72      7.67 o 
  -6   3   2     3232.52     3898.18    104.10 o 
  -5   3   2      142.28      351.33     17.30 o 
  -4   3   2    26822.81    29323.65    730.99 o 
  -3   3   2     1361.92     1464.12     99.59 o 
  -2   3   2    69751.35    84819.20   2126.92 o 
  -1   3   2      152.64      304.50     11.41 o 
   0   3   2    24953.59    29254.28    594.55 o 
   1   3   2     1117.02     1244.25     39.96 o 
   2   3   2     1222.80     1811.50     55.32 o 
   3   3   2      109.15       98.21     18.35 o 
   4   3   2      699.31      792.19     40.00 o 
   5   3   2     1543.92     1493.68     53.35 o 
   6   3   2    12157.00    13185.14    342.28 o 
   7   3   2      431.23      433.07     53.82 o 
   8   3   2      337.51      293.93     35.46 o 
   9   3   2      329.24      344.75     48.25 o 
  10   3   2     2571.64     2092.01    115.88 o 
  11   3   2       19.57       65.98     40.00 o 
  12   3   2      232.72      204.13     48.66 o 
  13   3   2       40.50       26.39     45.77 o 
  14   3   2       22.45       68.04     48.25 o 
 -18   4   2       19.38       36.29     53.20 o 
 -17   4   2        6.79        0.00     40.41 o 
 -16   4   2       71.12       35.05     44.95 o 
 -15   4   2      616.36      621.46     63.51 o 
 -14   4   2       10.67        0.00     33.40 o 
 -13   4   2     1115.13     1069.72     76.29 o 
 -12   4   2      524.95      609.50     53.61 o 
 -11   4   2      204.30      214.44     37.53 o 
 -10   4   2     5460.78     5585.70    217.74 o 
  -9   4   2       43.51       51.55     22.27 o 
  -8   4   2     8844.67     9226.35    237.65 o 
  -7   4   2       77.77       49.40     38.97 o 
  -6   4   2     1376.16     1990.99     58.31 o 
  -5   4   2      151.31       86.12     17.73 o 
  -4   4   2      143.08      198.30     91.75 o 
  -3   4   2     7389.63     5867.78    156.26 o 
  -2   4   2     2374.84     4179.52    113.20 o 
  -1   4   2      127.02       67.84      6.81 o 
   0   4   2     1552.37     1612.80     39.03 o 
   1   4   2        0.42        6.52      8.57 o 
   2   4   2       78.53       48.85     12.15 o 
   3   4   2      217.61      271.07     21.24 o 
   4   4   2    35145.10    39520.53    990.88 o 
   5   4   2      288.52      225.20     22.59 o 
   6   4   2      703.79      830.31     41.52 o 
   7   4   2      419.88      466.82     31.96 o 
   8   4   2     2487.47     2357.58    117.53 o 
   9   4   2        0.21        0.00     32.58 o 
  10   4   2      616.94      519.60     62.27 o 
  11   4   2        4.40       16.91     38.76 o 
  12   4   2       41.66      136.91     49.49 o 
  13   4   2       54.09        0.00     42.06 o 
  14   4   2      215.07      231.35     61.86 o 
 -18   5   2        3.34       36.29     51.96 o 
 -17   5   2      209.51      252.38     57.32 o 
 -16   5   2      348.94      313.41     54.43 o 
 -15   5   2        7.04        5.36     36.70 o 
 -14   5   2      623.95      609.09     61.44 o 
 -13   5   2      232.07      240.42     42.06 o 
 -12   5   2     3407.49     3294.92    147.63 o 
 -11   5   2       54.35       41.65     28.87 o 
 -10   5   2    11806.41    15002.84    536.92 o 
  -9   5   2      269.74      319.33     18.80 o 
  -8   5   2     4900.96     4854.59    131.06 o 
  -7   5   2      114.47      115.40     13.07 o 
  -6   5   2       48.54       42.14     10.50 o 
  -5   5   2      811.89     1459.27     46.43 o 
  -4   5   2     9661.28    12696.49    328.54 o 
  -3   5   2      110.24      132.34     13.25 o 
  -2   5   2      278.49      482.83     22.89 o 
  -1   5   2        0.83        0.00      5.85 o 
   0   5   2      928.96      716.57     22.37 o 
   1   5   2      130.14      178.72     20.21 o 
   2   5   2     5273.90     5339.03    145.76 o 
   3   5   2     2456.70     2569.34    143.92 o 
   4   5   2     2639.48     2843.66     92.58 o 
   5   5   2        6.17        7.74     17.20 o 
   6   5   2     2692.59     2931.36    191.34 o 
   7   5   2        5.43        0.00     31.55 o 
   8   5   2       22.89        0.00     31.34 o 
   9   5   2      858.63      843.73     71.34 o 
  10   5   2       56.63       37.94     41.65 o 
  11   5   2        0.30       63.51     44.12 o 
  12   5   2      310.59      310.11     58.97 o 
  13   5   2       12.20        5.77     49.90 o 
 -18   6   2      136.08      115.88     51.96 o 
 -17   6   2        9.62        0.00     42.48 o 
 -16   6   2        5.65       20.62     39.18 o 
 -15   6   2      662.16      693.21     67.63 o 
 -14   6   2      525.66      642.49     60.21 o 
 -13   6   2      213.21      203.30     39.59 o 
 -12   6   2     2238.72     1857.36     98.15 o 
 -11   6   2       21.30       64.33     28.87 o 
 -10   6   2      600.45      641.25     49.49 o 
  -9   6   2     3265.64     2932.14    140.00 o 
  -8   6   2     1044.93      986.66     38.50 o 
  -7   6   2       38.89       14.63     11.49 o 
  -6   6   2     5989.00     5739.32    153.26 o 
  -5   6   2      114.13      127.01     22.27 o 
  -4   6   2     2278.52     2717.90     82.89 o 
  -3   6   2       91.37      111.77     16.29 o 
  -2   6   2      370.03      309.83     14.73 o 
  -1   6   2       13.22        2.93      7.06 o 
   0   6   2    11495.52    11473.43    239.88 o 
   1   6   2     5481.19     5828.33    159.48 o 
   2   6   2      113.81      271.50     23.57 o 
   3   6   2      805.16      865.71     81.24 o 
   4   6   2    10596.39    11867.36    312.18 o 
   5   6   2        6.75        0.00     16.62 o 
   6   6   2      503.51      529.73     44.33 o 
   7   6   2      215.22      154.74     27.34 o 
   8   6   2     1413.53     1335.29     89.07 o 
   9   6   2       46.28       47.42     40.00 o 
  10   6   2      325.22      227.63     53.61 o 
  11   6   2       83.08       94.02     46.19 o 
  12   6   2        2.67        0.00     43.71 o 
  13   6   2       23.27       94.85     58.56 o 
 -19   7   2       75.70       50.72     50.31 o 
 -18   7   2       14.64        1.24     46.60 o 
 -17   7   2      386.78      463.10     65.98 o 
 -16   7   2      665.54      523.31     62.68 o 
 -15   7   2        0.45        3.30     39.59 o 
 -14   7   2      234.40      189.28     44.95 o 
 -13   7   2      390.53      210.31     40.83 o 
 -12   7   2      416.72      367.02     47.01 o 
 -11   7   2     3803.63     3573.28    154.23 o 
 -10   7   2     8314.35     7793.18    292.79 o 
  -9   7   2     1393.85     1395.76     50.78 o 
  -8   7   2     2696.28     2916.58     86.46 o 
  -7   7   2     2538.24     2354.48     72.00 o 
  -6   7   2       61.69      133.61     23.92 o 
  -5   7   2       14.27        0.00     11.89 o 
  -4   7   2     1544.27     1581.50     54.74 o 
  -3   7   2      350.10      350.60     54.85 o 
  -2   7   2     7096.03     8288.67    176.71 o 
  -1   7   2      604.45      632.96     22.68 o 
   0   7   2      341.15      256.10     14.47 o 
   1   7   2       23.36        2.85     23.71 o 
   2   7   2     5492.94     5720.59    160.20 o 
   3   7   2        5.23        0.00     23.30 o 
   4   7   2      180.47      166.19     24.79 o 
   5   7   2      298.36      289.48     28.56 o 
   6   7   2      884.40      667.28     49.28 o 
   7   7   2      117.53       93.07     46.39 o 
   8   7   2      596.21      715.48     67.22 o 
   9   7   2       33.63       28.45     40.00 o 
  10   7   2       47.61       72.99     44.95 o 
  11   7   2        0.03        0.00     43.71 o 
  12   7   2       14.89       30.52     53.20 o 
 -19   8   2       35.39       28.45     49.49 o 
 -18   8   2       71.68       10.72     49.90 o 
 -17   8   2       70.66       84.13     47.42 o 
 -16   8   2      136.83       82.89     46.19 o 
 -15   8   2      133.96       55.67     41.24 o 
 -14   8   2      400.84      347.64     49.90 o 
 -13   8   2      232.83      225.98     42.06 o 
 -12   8   2     2880.40     2882.13    134.85 o 
 -11   8   2       10.44        3.30     28.45 o 
 -10   8   2     2844.86     3449.16    147.63 o 
  -9   8   2     1067.10     1162.55     46.77 o 
  -8   8   2     2531.27     2824.26     85.85 o 
  -7   8   2     1623.66     1720.83     58.80 o 
  -6   8   2      844.16      903.94     58.15 o 
  -5   8   2      293.24      324.27     26.60 o 
  -4   8   2     4665.08     4983.79    140.66 o 
  -3   8   2     2625.14     2509.90     77.95 o 
  -2   8   2     1741.45     1639.33     44.60 o 
  -1   8   2        2.91        0.00      8.00 o 
   0   8   2     3558.03     3601.03    107.63 o 
   1   8   2      535.61      582.96     33.98 o 
   2   8   2     3368.87     3448.99    107.05 o 
   3   8   2       23.08       28.45     20.26 o 
   4   8   2     3083.37     3029.61    100.13 o 
   5   8   2       89.87       97.77     26.82 o 
   6   8   2     1628.94     1849.17     91.96 o 
   7   8   2      135.47       62.78     29.16 o 
   8   8   2      675.88      727.03     70.10 o 
   9   8   2       31.76       54.02     44.95 o 
  10   8   2      198.94      352.59     63.51 o 
  11   8   2       50.21       61.86     50.72 o 
 -19   9   2       14.86       31.34     49.90 o 
 -18   9   2       70.52       83.71     53.61 o 
 -17   9   2      224.13      193.41     54.85 o 
 -16   9   2      209.77      223.51     52.78 o 
 -15   9   2       22.50        0.00     37.94 o 
 -14   9   2       88.80       56.50     40.00 o 
 -13   9   2        9.32        0.00     34.23 o 
 -12   9   2     1784.50     1840.04    101.45 o 
 -11   9   2      244.06      212.79     38.76 o 
 -10   9   2      733.26      752.06     38.01 o 
  -9   9   2        0.41        5.50     16.46 o 
  -8   9   2        5.93       25.76     17.60 o 
  -7   9   2      199.46      166.19     31.75 o 
  -6   9   2      719.98      943.38     43.80 o 
  -5   9   2      525.18      453.45     29.43 o 
  -4   9   2     9485.37     9907.26    264.52 o 
  -3   9   2     1410.73     1255.49     73.82 o 
  -2   9   2      625.61      647.85     25.95 o 
  -1   9   2      361.53      351.23     18.87 o 
   0   9   2     3857.43     4199.44    124.80 o 
   1   9   2       92.46      118.75     22.66 o 
   2   9   2     8942.44     8848.58    242.17 o 
   3   9   2      340.59      306.90     37.11 o 
   4   9   2     2479.54     2470.71     88.73 o 
   5   9   2       11.22        0.00     23.48 o 
   6   9   2     2592.97     2673.03     97.05 o 
   7   9   2       20.54       13.71     28.83 o 
   8   9   2     1548.43     1599.21    109.28 o 
   9   9   2       16.28       41.65     46.19 o 
  10   9   2       13.17        0.00     45.77 o 
 -19  10   2       12.62       40.41     49.49 o 
 -18  10   2      318.55      265.99     59.80 o 
 -17  10   2       48.14      134.02     53.20 o 
 -16  10   2      224.53      159.18     47.42 o 
 -15  10   2      127.83      299.80     54.02 o 
 -14  10   2      119.57      144.33     44.95 o 
 -13  10   2        2.26        0.00     32.58 o 
 -12  10   2      321.43      353.82     47.84 o 
 -11  10   2      261.34      243.72     39.59 o 
 -10  10   2     1821.98     1795.45     65.31 o 
  -9  10   2      593.02      612.91     45.36 o 
  -8  10   2     3713.43     3807.10    165.78 o 
  -7  10   2     1300.17     1286.68     55.10 o 
  -6  10   2    16198.98    17450.80    456.42 o 
  -5  10   2     2931.81     3089.95     97.30 o 
  -4  10   2      356.84      364.52     28.66 o 
  -3  10   2      716.52      517.47     30.59 o 
  -2  10   2     3748.17     3356.37    141.86 o 
  -1  10   2       94.67       94.74     68.25 o 
   0  10   2     5408.33     6143.72    293.20 o 
   1  10   2        0.59        0.00     21.65 o 
   2  10   2       18.95        0.00     21.47 o 
   3  10   2        7.80       35.78     29.69 o 
   4  10   2     2727.04     2698.45     97.36 o 
   5  10   2      247.70      286.40     36.89 o 
   6  10   2     1426.98     1610.76     74.79 o 
   7  10   2      111.42      199.67     38.56 o 
   8  10   2        0.38        0.00     44.12 o 
   9  10   2        4.57       58.97     48.66 o 
 -18  11   2       14.26        5.36     47.84 o 
 -17  11   2      202.62      259.39     58.15 o 
 -16  11   2      344.25      404.55     61.44 o 
 -15  11   2       30.94       30.52     43.30 o 
 -14  11   2      939.77      846.62     73.40 o 
 -13  11   2        4.26       12.78     36.70 o 
 -12  11   2      194.39      146.40     41.65 o 
 -11  11   2      185.14      197.94     38.35 o 
 -10  11   2      247.90      263.68     31.75 o 
  -9  11   2      558.01      468.59     32.80 o 
  -8  11   2     4278.98     4456.61    198.36 o 
  -7  11   2       30.91       12.70     28.66 o 
  -6  11   2        2.28       38.94     20.05 o 
  -5  11   2      546.40      560.18     42.27 o 
  -4  11   2     2864.34     2698.22     87.54 o 
  -3  11   2      258.03      179.39     38.35 o 
  -2  11   2     5083.26     5032.16    148.76 o 
  -1  11   2      309.52      304.19     31.10 o 
   0  11   2      955.39     1037.00     53.12 o 
   1  11   2       37.29       31.15     24.42 o 
   2  11   2     6544.75     6563.38    315.68 o 
   3  11   2        3.12        0.00     26.24 o 
   4  11   2       12.79       29.64     27.59 o 
   5  11   2       60.83       85.15     31.05 o 
   6  11   2      226.78      243.93     39.61 o 
   7  11   2        1.52      103.51     48.25 o 
   8  11   2      248.73      297.33     62.27 o 
   9  11   2       18.45       25.57     51.96 o 
 -16  12   2      330.68      357.12     60.62 o 
 -15  12   2      161.97       77.94     48.66 o 
 -14  12   2       84.90       71.34     44.95 o 
 -13  12   2      597.22      638.78     64.33 o 
 -12  12   2     1314.91     1443.33     89.49 o 
 -11  12   2      225.42      280.83     43.71 o 
 -10  12   2      243.20      288.59     30.03 o 
  -9  12   2        3.43       15.53     21.02 o 
  -8  12   2       35.33       68.20     23.46 o 
  -7  12   2      607.29      728.65     42.55 o 
  -6  12   2     1668.29     1379.18     59.06 o 
  -5  12   2        0.66       20.01     27.63 o 
  -4  12   2     1190.26     1023.12     80.83 o 
  -3  12   2        2.26        0.00     30.52 o 
  -2  12   2     2443.90     2296.25     83.83 o 
  -1  12   2       21.06        6.09     23.83 o 
   0  12   2     2943.35     3176.81    124.75 o 
   1  12   2        0.47        0.00     25.34 o 
   2  12   2       18.80       31.98     51.75 o 
   3  12   2       56.22       85.67     32.82 o 
   4  12   2      442.05      440.74     44.59 o 
   5  12   2      118.36      128.55     35.40 o 
   6  12   2        1.25        6.84     33.66 o 
   7  12   2       25.06        3.30     46.19 o 
   8  12   2       33.10       62.27     53.20 o 
 -11  13   2     1481.68     1458.52    115.67 o 
 -10  13   2      818.17      835.90     59.58 o 
  -9  13   2       21.52       23.67     23.03 o 
  -8  13   2      145.26      166.51     28.24 o 
  -7  13   2       23.06        6.73     23.02 o 
  -6  13   2      668.86      540.63     61.03 o 
  -5  13   2        1.73        0.00     33.40 o 
  -4  13   2     3714.85     3414.52    166.19 o 
  -3  13   2      141.70       93.61     43.30 o 
  -2  13   2      584.38      514.19     45.77 o 
  -1  13   2      105.85      111.31     31.01 o 
   0  13   2      150.36      144.12     33.09 o 
   1  13   2      180.44      202.20     37.32 o 
   2  13   2     2624.05     2469.79     97.98 o 
   3  13   2       14.10       42.68     31.09 o 
   4  13   2       14.14        3.06     32.05 o 
   5  13   2        0.15       16.05     34.48 o 
   6  13   2      290.92      295.77     47.09 o 
 -13  14   2      380.26      386.40     63.92 o 
 -12  14   2     1449.02     1706.85    112.17 o 
 -11  14   2        1.87        0.00     23.61 o 
 -10  14   2       69.70      104.84     32.78 o 
  -9  14   2      408.53      410.35     38.49 o 
  -8  14   2      104.54      209.57     47.84 o 
  -7  14   2      717.64      546.40     60.21 o 
  -6  14   2      474.76      514.24     60.62 o 
  -5  14   2      353.35      254.44     51.55 o 
  -4  14   2       55.81      122.48     45.36 o 
  -3  14   2       14.85       20.21     41.24 o 
  -2  14   2      210.18      225.57     54.02 o 
  -1  14   2       30.60       73.78     50.52 o 
   0  14   2     1712.19     1931.76     94.44 o 
   1  14   2       54.48       77.62     33.60 o 
   2  14   2       17.47       16.75     32.12 o 
   3  14   2       35.03       34.41     34.86 o 
   4  14   2      266.86      306.50     44.88 o 
   5  14   2        0.54       23.56     36.69 o 
 -17  15   2        2.51       63.09     53.61 o 
 -16  15   2        9.06       23.51     47.01 o 
 -15  15   2      183.25      135.67     56.91 o 
 -14  15   2      310.15      487.43     73.40 o 
 -13  15   2      128.32       79.59     45.77 o 
 -12  15   2       37.94       39.59     40.41 o 
 -11  15   2       33.82       38.29     27.26 o 
 -10  15   2       62.19       75.26     29.16 o 
  -9  15   2      193.97      335.68     56.08 o 
  -8  15   2     1112.27      909.71     77.12 o 
  -7  15   2      135.70       97.32     43.71 o 
  -6  15   2     1048.08     1182.30     94.44 o 
  -5  15   2      163.72      143.92     50.31 o 
  -4  15   2      429.45      275.88     57.32 o 
  -3  15   2        9.55       58.56     44.95 o 
  -2  15   2      528.27      492.80     68.04 o 
  -1  15   2      218.38      157.53     57.73 o 
   0  15   2      554.27      666.41     79.59 o 
   1  15   2        7.81       61.44     50.72 o 
   2  15   2      168.01      195.06     62.27 o 
   3  15   2        5.29        8.66     53.61 o 
   4  15   2       61.68       16.91     54.43 o 
 -17  16   2       98.04      101.86     59.38 o 
 -16  16   2       27.74       55.26     57.73 o 
 -15  16   2       27.44        6.60     49.07 o 
 -14  16   2       53.04      118.35     54.43 o 
 -13  16   2      429.58      281.24     63.51 o 
 -12  16   2      187.51      175.26     53.20 o 
 -11  16   2       18.26       22.52     28.11 o 
 -10  16   2      837.95      861.46     78.76 o 
  -9  16   2       64.19       56.08     47.01 o 
  -8  16   2       48.02       53.20     43.30 o 
  -7  16   2       53.63       34.23     46.60 o 
  -6  16   2      113.64      213.61     55.67 o 
  -5  16   2       61.41       60.62     47.01 o 
  -4  16   2      427.41      410.32     67.22 o 
  -3  16   2      536.64      428.05     70.10 o 
  -2  16   2       19.73        2.06     48.66 o 
  -1  16   2       51.15       29.69     54.02 o 
   0  16   2      269.35      232.58     61.86 o 
   1  16   2        6.04        0.00     47.84 o 
   2  16   2       25.41       19.79     51.14 o 
   3  16   2        0.02        0.00     55.67 o 
 -16  17   2       66.18        0.00     55.67 o 
 -15  17   2       24.97        0.00     45.77 o 
 -14  17   2      263.40      302.69     70.52 o 
 -13  17   2       22.72        0.00     47.42 o 
 -11  17   2      113.79       82.06     48.25 o 
 -10  17   2       95.12      150.93     52.37 o 
  -9  17   2       93.02       47.84     47.42 o 
  -8  17   2       81.57       67.63     50.72 o 
  -7  17   2        2.46        0.00     47.84 o 
  -6  17   2      224.58      192.17     59.80 o 
  -5  17   2        6.59        5.36     47.01 o 
  -4  17   2      157.97      143.92     58.97 o 
  -3  17   2        3.28       75.47     56.08 o 
  -2  17   2      374.30      381.45     70.93 o 
  -1  17   2       45.32        9.07     55.67 o 
   0  17   2       15.04       43.30     53.61 o 
   1  17   2        0.07       40.41     54.02 o 
 -15  18   2        2.32        0.00     54.02 o 
 -11  18   2       53.50       54.02     51.96 o 
 -10  18   2       79.21      106.81     56.08 o 
  -9  18   2        1.24        0.00     47.42 o 
  -8  18   2      167.95      139.38     56.91 o 
  -7  18   2      246.24      192.58     57.32 o 
  -6  18   2      705.78      606.61     78.76 o 
  -5  18   2       33.67       88.66     57.32 o 
  -4  18   2      695.73      607.02     80.83 o 
  -3  18   2       18.18       14.43     56.91 o 
  -2  18   2        2.52        6.19     54.02 o 
  -1  18   2       11.08       32.99     58.97 o 
 -11  19   2        6.56        6.19     50.31 o 
 -10  19   2        3.39        0.00     48.66 o 
  -9  19   2        6.59        9.90     51.96 o 
  -8  19   2      169.87      219.39     65.98 o 
  -7  19   2        0.44        0.00     49.90 o 
  -6  19   2      145.19       84.13     62.27 o 
  -5  19   2       16.17        0.00     52.37 o 
  -4  19   2       18.67        4.54     56.08 o 
  -3  19   2       16.23       63.09     58.97 o 
 -11  20   2       16.37       46.60     59.80 o 
 -10  20   2      186.72      192.99     67.22 o 
  -9  20   2       75.38       92.37     63.09 o 
  -8  20   2      179.71      117.12     66.81 o 
  -7  20   2        1.73        0.00     58.97 o 
  -6  20   2      136.03       91.14     65.57 o 
   8 -21   3       84.54      114.64     94.02 o 
   9 -21   3      165.61      136.50     94.02 o 
  10 -21   3        1.13        0.00     75.47 o 
  11 -21   3       17.41       29.28     80.41 o 
   1 -20   3        0.28        0.00     56.50 o 
   2 -20   3       52.88       16.08     58.97 o 
   3 -20   3      180.35      151.76     65.98 o 
   4 -20   3        9.66        9.48     53.20 o 
   5 -20   3      183.97      194.64     63.51 o 
   8 -20   3       74.57       94.85     79.59 o 
   9 -20   3      367.32      302.28     89.90 o 
  10 -20   3       34.31        0.00     70.93 o 
  11 -20   3      474.88      800.84    103.92 o 
  -1 -19   3      288.45      275.11     50.30 o 
   0 -19   3        2.64       44.12     59.38 o 
   1 -19   3      356.40      400.83     73.82 o 
   2 -19   3       45.57       93.61     57.32 o 
   3 -19   3        6.35       37.53     53.20 o 
   4 -19   3       86.71      171.55     61.03 o 
   5 -19   3      677.62      685.38     82.06 o 
   6 -19   3       22.44        0.00     44.12 o 
   8 -19   3       14.12        0.00     57.73 o 
   9 -19   3       24.64        9.48     67.63 o 
  10 -19   3       82.79      175.67     70.52 o 
  11 -19   3      329.59      409.49     79.18 o 
  13 -19   3       27.86        7.01     64.33 o 
  14 -19   3       29.90       79.18     62.68 o 
  15 -19   3        0.33        0.00     57.32 o 
  -3 -18   3      139.86      106.54     46.00 o 
  -2 -18   3        0.02       48.40     57.73 o 
  -1 -18   3      360.84      362.94     50.65 o 
   0 -18   3        4.98        0.00     35.11 o 
   1 -18   3        2.30       11.96     55.26 o 
   2 -18   3        0.09        0.00     54.43 o 
   3 -18   3      827.29      683.73     78.76 o 
   4 -18   3      211.63      195.88     59.80 o 
   5 -18   3     1225.45     1270.96    104.74 o 
   6 -18   3       39.09       57.32     45.77 o 
   9 -18   3      283.14      172.79     67.22 o 
  10 -18   3      118.82      104.74     61.86 o 
  12 -18   3      384.13      322.48     76.29 o 
  13 -18   3      115.84       80.00     65.16 o 
  14 -18   3       40.99       92.79     65.16 o 
  15 -18   3      414.95      616.10     91.55 o 
  16 -18   3      203.83      111.34     65.57 o 
  -4 -17   3       41.83       31.90     39.63 o 
  -3 -17   3       70.92      104.65     44.74 o 
  -2 -17   3        0.60       10.05     35.81 o 
  -1 -17   3       95.46       77.33     37.03 o 
   0 -17   3        4.01        0.11     34.66 o 
   1 -17   3     1858.76     1807.47    122.06 o 
   2 -17   3       11.71       74.23     50.31 o 
   3 -17   3      373.30      298.56     62.27 o 
   4 -17   3       11.85       15.26     47.42 o 
   5 -17   3      111.52       94.44     50.31 o 
   6 -17   3      141.19      157.94     51.96 o 
   9 -17   3       64.91       80.41     52.37 o 
  10 -17   3      190.40      288.67     61.86 o 
  12 -17   3       19.40       25.57     55.67 o 
  13 -17   3       58.09       67.22     56.50 o 
  14 -17   3      355.74      373.62     75.88 o 
  15 -17   3       21.53       86.19     63.09 o 
  16 -17   3       33.65        0.00     60.62 o 
  -6 -16   3        3.13       23.09     58.15 o 
  -5 -16   3       11.91       16.43     38.20 o 
  -4 -16   3       33.83       82.34     41.10 o 
  -3 -16   3      143.15      182.37     41.53 o 
  -2 -16   3       53.08       53.91     34.40 o 
  -1 -16   3      504.11      685.90     59.80 o 
   0 -16   3       12.67       18.81     33.05 o 
   1 -16   3      338.40      241.24     56.91 o 
   2 -16   3       17.42        0.00     40.83 o 
   3 -16   3     2214.26     2407.48    138.97 o 
   4 -16   3       64.80       38.76     44.95 o 
   5 -16   3      834.68      858.58     76.70 o 
   6 -16   3       28.47       47.42     39.59 o 
   8 -16   3       32.73       33.40     47.01 o 
   9 -16   3     1253.58     1390.14    102.27 o 
  10 -16   3        2.54       17.73     44.54 o 
  12 -16   3      223.91      161.24     61.44 o 
  13 -16   3      117.85       96.50     56.08 o 
  14 -16   3      200.75      394.65     74.64 o 
  15 -16   3      211.96      270.93     72.58 o 
  16 -16   3       84.80      106.39     64.33 o 
  17 -16   3      109.02       54.85     69.69 o 
  -7 -15   3        1.71       49.90     61.03 o 
  -6 -15   3        0.51        0.00     51.14 o 
  -5 -15   3      183.43      220.15     42.25 o 
  -4 -15   3       22.16       31.96     33.34 o 
  -3 -15   3       57.93       21.08     32.88 o 
  -2 -15   3        0.88        0.00     48.25 o 
  -1 -15   3      165.04      190.29     37.45 o 
   0 -15   3        3.24        0.00     28.87 o 
   1 -15   3     2235.33     2236.38     90.46 o 
   2 -15   3       24.73       48.66     41.65 o 
   3 -15   3      121.48       72.17     41.65 o 
   4 -15   3      197.38      127.01     44.95 o 
   5 -15   3      725.64      645.38     64.74 o 
   6 -15   3      287.94      319.18     51.55 o 
   8 -15   3      240.79      176.09     47.01 o 
   9 -15   3       27.11        0.41     37.94 o 
  10 -15   3      607.95      586.82     63.92 o 
  11 -15   3       35.18       19.38     44.95 o 
  12 -15   3      236.56      244.95     58.56 o 
  13 -15   3      206.35      302.28     63.92 o 
  14 -15   3      351.90      323.31     65.98 o 
  15 -15   3       49.23       14.43     55.67 o 
  16 -15   3      328.46      396.30     79.18 o 
  17 -15   3      125.48       96.91     63.92 o 
  -8 -14   3       46.32       78.76     58.97 o 
  -7 -14   3      310.75      226.40     66.81 o 
  -6 -14   3        6.86       38.66     34.32 o 
  -5 -14   3      300.20      297.95     43.00 o 
  -4 -14   3       51.27       28.75     32.80 o 
  -3 -14   3      201.32      165.52     36.45 o 
  -2 -14   3       11.62       18.20     28.21 o 
  -1 -14   3      111.81       62.51     35.05 o 
   0 -14   3        4.22        0.00     32.58 o 
   1 -14   3      468.72      530.92    101.65 o 
   2 -14   3      243.85      178.97     44.54 o 
   3 -14   3     2715.59     2663.57    137.32 o 
   4 -14   3       42.99        1.24     32.99 o 
   5 -14   3     2083.55     1966.65    110.52 o 
   6 -14   3       37.84       77.94     36.29 o 
   8 -14   3      572.87      640.84     61.86 o 
   9 -14   3     3458.01     3677.61    171.55 o 
  10 -14   3      374.66      288.25     48.25 o 
  11 -14   3       26.90       34.64     46.60 o 
  12 -14   3        8.95        0.00     40.00 o 
  13 -14   3      244.65      205.78     55.67 o 
  14 -14   3       85.15        0.00     49.90 o 
  15 -14   3     1069.02     1107.24    100.21 o 
  16 -14   3       40.88       46.60     60.21 o 
  17 -14   3        4.73        0.00     63.09 o 
  18 -14   3       13.34       23.09     65.98 o 
  -9 -13   3        1.32       39.18     58.97 o 
  -8 -13   3       29.19        0.00     46.60 o 
  -7 -13   3        3.29        0.00     46.19 o 
  -6 -13   3        2.29        0.39     31.78 o 
  -5 -13   3      439.63      389.57     44.17 o 
  -4 -13   3       58.07       61.27     31.18 o 
  -3 -13   3     1645.83     1731.95     75.94 o 
  -2 -13   3      373.19      366.89     39.45 o 
  -1 -13   3      286.01      276.82     34.39 o 
   0 -13   3      185.54      211.38     36.70 o 
   1 -13   3      399.23      382.33     37.53 o 
   2 -13   3      185.56       93.20     38.35 o 
   4 -13   3       25.88        0.00     30.93 o 
   5 -13   3     1296.03     1405.39     90.72 o 
   6 -13   3     1151.50     1180.23     77.94 o 
   7 -13   3     3979.26     3617.82    167.43 o 
   8 -13   3       71.74       42.89     33.40 o 
   9 -13   3     1662.34     1723.34    101.03 o 
  10 -13   3     2557.27     2415.72     90.93 o 
  11 -13   3      622.54      669.29     70.93 o 
  12 -13   3       67.06       41.65     45.77 o 
  13 -13   3      987.87     1266.83     99.80 o 
  14 -13   3      460.69      587.64     79.59 o 
  15 -13   3      363.44      294.44     68.04 o 
  16 -13   3      171.31      355.06     74.64 o 
  17 -13   3      432.56      409.49     77.94 o 
  18 -13   3       38.58       96.91     62.27 o 
 -10 -12   3       19.76        0.00     55.26 o 
  -9 -12   3       58.56       82.89     55.26 o 
  -8 -12   3        6.80       17.73     49.49 o 
  -7 -12   3     1027.05     1059.18     94.85 o 
  -6 -12   3       13.67       26.43     56.50 o 
  -5 -12   3     1238.29     1276.05     67.47 o 
  -4 -12   3       20.29       36.51     27.88 o 
  -3 -12   3      830.96      824.63     49.72 o 
  -2 -12   3      466.99      461.93     38.78 o 
  -1 -12   3     4040.02     4251.82    132.93 o 
   0 -12   3      146.12      147.60     27.85 o 
   1 -12   3     1102.70     1179.37     55.37 o 
   2 -12   3      259.54      174.44     38.35 o 
   3 -12   3        2.91        0.00     28.45 o 
   4 -12   3      307.39      340.63     44.54 o 
   5 -12   3     3853.09     4041.33    177.32 o 
   7 -12   3      325.28      310.11     43.30 o 
   8 -12   3      289.12      252.38     42.06 o 
   9 -12   3      220.37      209.08     39.18 o 
  10 -12   3     1544.72     1679.06     85.57 o 
  11 -12   3      133.84      188.05     51.55 o 
  12 -12   3     1354.59     1406.22     99.80 o 
  13 -12   3      105.21      150.93     51.96 o 
  14 -12   3       36.91       20.62     49.90 o 
  15 -12   3       13.65        0.00     52.37 o 
  16 -12   3      158.17      135.26     64.33 o 
  17 -12   3       56.11       83.30     61.03 o 
  18 -12   3      294.35      315.06     74.23 o 
 -11 -11   3       15.15       33.82     54.85 o 
 -10 -11   3       71.80      179.80     57.73 o 
  -9 -11   3      904.53     1098.17     94.85 o 
  -8 -11   3      134.45      158.35     52.78 o 
  -7 -11   3      363.19      279.63     37.91 o 
  -6 -11   3      267.94      239.11     38.35 o 
  -5 -11   3      441.42      637.12     76.91 o 
  -4 -11   3      542.23      626.90     61.86 o 
  -3 -11   3     4402.79     4523.80    139.67 o 
  -2 -11   3      282.17      241.30     30.60 o 
  -1 -11   3     2362.92     2167.57    160.00 o 
   0 -11   3        0.03        0.00     29.28 o 
   1 -11   3     2942.79     3134.25    100.87 o 
   2 -11   3        3.87        0.00     25.57 o 
   3 -11   3     2272.89     2581.51    123.30 o 
   4 -11   3      849.65      581.87     51.55 o 
   5 -11   3      835.49      849.92     61.03 o 
   6 -11   3      317.83      332.38     43.30 o 
   7 -11   3       23.93       16.50     25.98 o 
   8 -11   3      287.41      312.17     38.76 o 
   9 -11   3     7145.24     7343.44    205.72 o 
  10 -11   3      498.52      475.79     36.71 o 
  11 -11   3     1127.20     1468.90    102.68 o 
  12 -11   3       72.61       81.65     47.42 o 
  13 -11   3     1170.27     1247.04     98.97 o 
  14 -11   3     1328.79     1663.55    120.83 o 
  15 -11   3      269.26      115.47     56.91 o 
  16 -11   3       16.34        0.00     47.42 o 
  17 -11   3      431.09      384.34     75.05 o 
  18 -11   3        9.36       31.34     57.73 o 
 -11 -10   3       96.06       66.39     56.08 o 
 -10 -10   3        4.03        4.12     47.01 o 
  -9 -10   3        3.39       75.88     49.90 o 
  -8 -10   3       43.85       60.62     44.95 o 
  -7 -10   3      722.70      673.52     48.66 o 
  -6 -10   3       95.21      127.86     45.77 o 
  -5 -10   3     5539.05     5093.10    153.67 o 
  -4 -10   3      260.98      219.04     39.59 o 
  -3 -10   3     1208.16     1198.34     54.82 o 
  -2 -10   3      852.11      713.21     41.09 o 
  -1 -10   3     2522.29     2325.59     79.87 o 
   0 -10   3      106.38       61.88     19.73 o 
   1 -10   3      209.74      211.28     23.89 o 
   2 -10   3      231.97      162.89     31.34 o 
   3 -10   3     3461.29     3572.04    155.47 o 
   4 -10   3     1716.46     1534.06     84.95 o 
   6 -10   3     2467.14     2651.61    122.48 o 
   7 -10   3     6697.88     7013.78    276.71 o 
   8 -10   3      876.13      935.28     63.09 o 
   9 -10   3     2307.24     2559.77    129.90 o 
  10 -10   3        9.67        0.00     32.17 o 
  11 -10   3     5885.26     6013.75    250.32 o 
  12 -10   3      417.35      306.40     56.50 o 
  13 -10   3       46.83       31.34     44.54 o 
  14 -10   3       51.70        0.00     44.12 o 
  15 -10   3      528.36      424.34     68.46 o 
  16 -10   3      109.65      154.64     60.62 o 
  17 -10   3      139.17      154.23     60.21 o 
  18 -10   3       85.44       72.17     56.91 o 
 -12  -9   3        3.38        0.00     48.66 o 
 -11  -9   3       81.15       62.68     50.72 o 
 -10  -9   3      404.01      373.62     62.27 o 
  -9  -9   3      199.49       70.10     44.54 o 
  -8  -9   3       20.67       40.00     41.65 o 
  -7  -9   3     2341.76     2371.58     86.67 o 
  -6  -9   3      551.06      605.26     50.10 o 
  -5  -9   3     1827.45     1954.62     74.36 o 
  -4  -9   3      592.61      586.56     37.56 o 
  -3  -9   3    12261.46    13638.84    358.17 o 
  -2  -9   3      489.52      641.13     36.45 o 
  -1  -9   3     6840.32     8004.50    217.50 o 
   0  -9   3        7.86       22.04     15.55 o 
   1  -9   3    10127.29    11876.16    311.17 o 
   2  -9   3      238.03      364.54     37.53 o 
   3  -9   3      286.68      197.12     30.93 o 
   5  -9   3        9.10       43.71     22.27 o 
   6  -9   3     2629.60     2779.86    123.30 o 
   7  -9   3     9183.82    10000.65    380.63 o 
   8  -9   3      161.84      184.15     38.35 o 
   9  -9   3     2842.43     2699.12    140.21 o 
  10  -9   3      983.27     1285.80     84.95 o 
  11  -9   3       62.13       23.51     42.89 o 
  12  -9   3       79.83       89.90     44.95 o 
  13  -9   3      952.84     1038.79     86.19 o 
  14  -9   3      679.17      574.45     70.10 o 
  15  -9   3      122.91      103.92     51.14 o 
  16  -9   3      403.67      502.28     71.75 o 
  17  -9   3        0.20        1.65     51.96 o 
  18  -9   3        0.08       35.88     57.73 o 
 -13  -8   3       95.90       32.58     56.08 o 
 -12  -8   3        0.31       46.60     52.37 o 
 -11  -8   3      712.98      696.10     78.35 o 
 -10  -8   3       37.78       39.59     42.89 o 
  -9  -8   3      275.99      350.52     57.32 o 
  -8  -8   3       63.28       78.35     40.00 o 
  -7  -8   3      265.48      390.91     33.74 o 
  -6  -8   3       18.79       26.79     21.85 o 
  -5  -8   3     6728.84     7909.79    217.48 o 
  -4  -8   3        2.42        0.00     17.89 o 
  -3  -8   3      229.53      217.87     24.16 o 
  -2  -8   3        2.94        4.55     20.83 o 
  -1  -8   3    10338.44    10990.12    288.43 o 
   0  -8   3      307.66      246.97     42.06 o 
   1  -8   3    39855.02    42562.82   1065.74 o 
   2  -8   3      412.76      282.48     30.52 o 
   4  -8   3      657.45      407.43     35.05 o 
   5  -8   3    10177.28     9942.51    376.50 o 
   6  -8   3      243.90      183.92     25.98 o 
   7  -8   3     3720.07     3897.53    113.83 o 
   8  -8   3      797.96      710.43     35.27 o 
   9  -8   3      140.43      137.59     19.47 o 
  10  -8   3      198.40      219.39     42.89 o 
  11  -8   3     5388.20     6141.18    251.96 o 
  12  -8   3       90.63       85.36     42.06 o 
  13  -8   3     1409.85     1304.36     98.15 o 
  14  -8   3      591.33      663.11     71.75 o 
  15  -8   3      362.73      298.15     59.80 o 
  16  -8   3       28.97        2.06     47.42 o 
  17  -8   3      212.55      212.38     61.86 o 
  18  -8   3       73.98       83.30     57.32 o 
 -14  -7   3        0.56       49.90     56.50 o 
 -13  -7   3      414.34      458.98     72.99 o 
 -12  -7   3      124.62      165.78     53.20 o 
 -11  -7   3       49.33        0.00     39.18 o 
 -10  -7   3      244.16      263.51     51.55 o 
  -9  -7   3      469.79      656.92     65.98 o 
  -8  -7   3       16.30        0.00     31.75 o 
  -7  -7   3     1163.92     1032.05     48.78 o 
  -6  -7   3     1066.72     1003.22     47.30 o 
  -5  -7   3       31.04       42.85     18.05 o 
  -4  -7   3     1176.06     1020.88     31.10 o 
  -3  -7   3    31447.07    34211.72    861.76 o 
  -2  -7   3      148.50      134.82     17.47 o 
  -1  -7   3     9293.71    11226.54    291.93 o 
   0  -7   3      225.53      199.50     18.08 o 
   1  -7   3     2901.47     2307.84     70.55 o 
   3  -7   3    22327.60    25942.07    949.30 o 
   4  -7   3      366.33      535.27     37.11 o 
   5  -7   3      167.38      230.11     24.74 o 
   6  -7   3       37.35       37.11     16.08 o 
   7  -7   3      731.36      919.19     38.27 o 
   8  -7   3      272.89      233.51     19.23 o 
   9  -7   3     2020.60     1930.23     75.26 o 
  10  -7   3      150.80      195.88     42.89 o 
  11  -7   3      927.42      818.99     68.04 o 
  12  -7   3      224.60      201.65     46.19 o 
  13  -7   3      151.85      108.87     44.54 o 
  14  -7   3       70.04      130.72     49.90 o 
  15  -7   3      155.28      127.84     51.14 o 
  16  -7   3        8.60       11.96     46.60 o 
  17  -7   3        1.46       59.80     52.78 o 
  18  -7   3        2.20       51.55     54.85 o 
 -14  -6   3       42.06        0.00     46.19 o 
 -13  -6   3        0.63       92.79     51.14 o 
 -12  -6   3        2.69       25.57     42.48 o 
 -11  -6   3      976.33      906.41     78.35 o 
 -10  -6   3       66.67      108.87     43.30 o 
  -9  -6   3      510.86      564.14     60.21 o 
  -8  -6   3      734.37      552.06     37.60 o 
  -7  -6   3      736.11      951.78     66.39 o 
  -6  -6   3      579.84      641.10     30.07 o 
  -5  -6   3     2687.49     3237.72     76.79 o 
  -4  -6   3        5.05        0.00      8.41 o 
  -3  -6   3     5712.61     6372.42    137.15 o 
  -2  -6   3      810.99     1051.17     40.23 o 
  -1  -6   3      114.75       79.53     13.12 o 
   0  -6   3     1029.63      588.33     29.07 o 
   1  -6   3     8681.02     7735.86    294.85 o 
   2  -6   3        0.69        0.00     13.61 o 
   3  -6   3       67.51       82.89     16.50 o 
   4  -6   3      259.95      205.78     21.86 o 
   5  -6   3    11061.59    11633.27    431.76 o 
   6  -6   3       31.76        0.00     10.12 o 
   7  -6   3       81.07      106.61     14.34 o 
   8  -6   3      221.01      185.78     17.05 o 
   9  -6   3        7.72        0.00     27.22 o 
  10  -6   3     1392.28     1362.51     85.36 o 
  11  -6   3      267.92      266.40     45.36 o 
  12  -6   3       75.34      187.63     44.54 o 
  13  -6   3      747.18      766.62     70.93 o 
  14  -6   3      238.94      228.46     55.67 o 
  15  -6   3      393.13      310.11     61.86 o 
  16  -6   3        1.49       26.80     47.42 o 
  17  -6   3      104.41      148.46     60.62 o 
 -15  -5   3       58.04        9.90     54.02 o 
 -14  -5   3       13.40        2.89     51.55 o 
 -13  -5   3      655.42      569.91     70.10 o 
 -12  -5   3      136.66      140.21     50.31 o 
 -11  -5   3      763.18      649.91     66.81 o 
 -10  -5   3      233.52      298.98     49.49 o 
  -9  -5   3     3629.70     3406.68    154.23 o 
  -8  -5   3        0.91       12.42     19.77 o 
  -7  -5   3       15.35       28.54     12.85 o 
  -6  -5   3      545.65      505.35     27.83 o 
  -5  -5   3     2285.14     2196.70     66.92 o 
  -4  -5   3      308.26      186.54     19.18 o 
  -3  -5   3       50.82       56.23      8.06 o 
  -2  -5   3       40.72      134.26     10.34 o 
  -1  -5   3    17825.91    17455.68    609.50 o 
   0  -5   3        0.70        0.00      8.03 o 
   1  -5   3      235.86       53.61     14.02 o 
   2  -5   3     2374.17     3815.35    150.52 o 
   3  -5   3    28367.49    35307.66   1280.44 o 
   4  -5   3       11.96       11.55     11.96 o 
   5  -5   3     8022.81     9822.40    254.66 o 
   6  -5   3     1466.44     1440.96     48.38 o 
   7  -5   3      419.16      354.12     22.28 o 
   8  -5   3       86.67      111.86     18.56 o 
   9  -5   3      937.62      793.42     60.21 o 
  10  -5   3     1132.62     1130.75     75.88 o 
  11  -5   3       31.12       62.27     33.82 o 
  12  -5   3      449.72      327.84     49.90 o 
  13  -5   3     1320.27     1472.61     99.80 o 
  14  -5   3       19.15        0.00     40.00 o 
  15  -5   3      944.38      953.84     84.13 o 
  16  -5   3       46.40       28.87     47.84 o 
  17  -5   3        3.14        7.01     48.66 o 
 -15  -4   3       38.17       71.75     52.37 o 
 -14  -4   3        5.47       69.69     49.90 o 
 -13  -4   3       19.10        8.66     42.89 o 
 -12  -4   3      271.28      317.12     56.08 o 
 -11  -4   3      683.64      553.83     60.62 o 
 -10  -4   3      183.10      126.19     41.65 o 
  -9  -4   3      311.86      292.38     27.63 o 
  -8  -4   3       64.54       59.12     14.93 o 
  -7  -4   3     1417.85     1803.85     49.92 o 
  -6  -4   3     1073.27      819.29     57.18 o 
  -5  -4   3       56.10      146.13     17.43 o 
  -4  -4   3      191.37      303.99     15.13 o 
  -3  -4   3    21705.51    26942.20    549.68 o 
  -2  -4   3       31.62       17.04      6.38 o 
  -1  -4   3   116504.63   150212.38   3711.77 o 
   0  -4   3      972.41     2003.28     69.07 o 
   1  -4   3   176576.83   190880.48   6895.42 o 
   2  -4   3       14.17        0.00      9.90 o 
   3  -4   3     1744.10     1266.01     57.73 o 
   4  -4   3     2528.54     2787.13     79.02 o 
   5  -4   3    20932.91    25836.30    648.54 o 
   6  -4   3     3878.98     3795.04    105.50 o 
   7  -4   3     5121.23     5032.35    197.53 o 
   8  -4   3     2377.93     2123.31     66.20 o 
   9  -4   3      177.76      180.21     34.23 o 
  10  -4   3      781.08      807.85     64.33 o 
  11  -4   3     2913.88     3132.45    145.57 o 
  12  -4   3       33.96        9.48     35.05 o 
  13  -4   3      433.89      591.77     66.39 o 
  14  -4   3      451.10      637.54     69.69 o 
  15  -4   3       79.47       41.24     46.19 o 
  16  -4   3        8.20        0.00     43.71 o 
  17  -4   3      383.20      301.04     66.81 o 
 -16  -3   3        0.09        0.00     50.72 o 
 -15  -3   3      171.88      131.14     53.20 o 
 -14  -3   3       10.32       35.05     44.95 o 
 -13  -3   3      536.58      583.52     66.39 o 
 -12  -3   3        3.40       32.58     40.41 o 
 -11  -3   3       17.07       34.23     38.76 o 
 -10  -3   3       74.04      155.88     38.76 o 
  -9  -3   3     1196.25     1287.04     77.94 o 
  -8  -3   3      292.72      288.93     23.08 o 
  -7  -3   3     2782.79     3081.01     91.41 o 
  -6  -3   3      103.90      186.55     14.48 o 
  -5  -3   3       58.30      155.90     23.82 o 
  -4  -3   3      759.74     1058.71     29.64 o 
  -3  -3   3    12847.13    11535.86    238.82 o 
  -2  -3   3      328.52       58.34     10.16 o 
  -1  -3   3     2741.33     3586.55     77.46 o 
   0  -3   3      360.33      444.45     18.18 o 
   1  -3   3    10249.71     8259.58    306.81 o 
   2  -3   3       80.18       13.20      9.07 o 
   3  -3   3     4295.15     2808.16     77.85 o 
   4  -3   3      605.10      629.92     71.55 o 
   5  -3   3    17775.69    19344.94    488.31 o 
   6  -3   3     6109.67     7697.03    201.93 o 
   7  -3   3     1090.91     1579.38     51.65 o 
   8  -3   3        9.31       19.23     11.55 o 
   9  -3   3     1241.27     1527.05     84.54 o 
  10  -3   3      281.07      239.18     40.00 o 
  11  -3   3      688.12      718.37     61.86 o 
  12  -3   3       56.92       23.51     34.64 o 
  13  -3   3      356.13      360.01     57.73 o 
  14  -3   3        8.67        0.00     39.18 o 
  15  -3   3     1016.73     1068.89     91.14 o 
  16  -3   3        4.47        0.00     45.77 o 
  17  -3   3        0.16       77.12     56.91 o 
 -16  -2   3       15.47       59.38     50.31 o 
 -15  -2   3       96.19       40.41     46.60 o 
 -14  -2   3       23.27       24.33     41.65 o 
 -13  -2   3      349.45      261.45     53.61 o 
 -12  -2   3       33.39       27.63     37.94 o 
 -11  -2   3      745.62      765.38     63.09 o 
 -10  -2   3        6.85       28.04     30.10 o 
  -9  -2   3     4221.35     3506.48    150.93 o 
  -8  -2   3     1613.38     1493.18     52.55 o 
  -7  -2   3     1704.96     2451.45     74.14 o 
  -6  -2   3      608.74      463.43     37.53 o 
  -5  -2   3    20874.95    23741.06    486.24 o 
  -4  -2   3       52.05       26.35      7.25 o 
  -3  -2   3     5499.81     5652.21    119.86 o 
  -2  -2   3       16.59        0.00      4.51 o 
  -1  -2   3     1147.10     3770.11     80.47 o 
   0  -2   3       24.37       97.32     11.96 o 
   1  -2   3      293.94      101.03     11.96 o 
   2  -2   3      204.47      176.73     11.03 o 
   3  -2   3     3558.06     3803.13    102.05 o 
   4  -2   3      220.15      148.30     27.42 o 
   5  -2   3    12076.91    16668.70    422.17 o 
   6  -2   3      612.97      597.30     33.61 o 
   7  -2   3     1321.79     1556.48     51.02 o 
   8  -2   3      318.88      286.60     19.48 o 
   9  -2   3       26.37       54.43     28.45 o 
  10  -2   3      375.94      329.08     44.12 o 
  11  -2   3      332.17      463.10     53.20 o 
  12  -2   3       86.06      141.45     41.24 o 
  13  -2   3      213.10      327.02     54.85 o 
  14  -2   3      216.60      167.43     49.07 o 
  15  -2   3       11.87       34.64     44.95 o 
  16  -2   3       25.63       14.02     47.84 o 
 -17  -1   3       98.10      123.30     55.26 o 
 -16  -1   3      148.67       88.66     54.02 o 
 -15  -1   3       42.29       45.36     47.01 o 
 -14  -1   3      709.86      725.79     72.58 o 
 -13  -1   3      610.20      548.88     61.86 o 
 -12  -1   3      111.60       11.96     34.23 o 
 -11  -1   3      993.70      928.27     68.04 o 
 -10  -1   3      106.76       87.42     30.52 o 
  -9  -1   3       60.83       40.00     26.39 o 
  -8  -1   3       49.30       86.31     13.95 o 
  -7  -1   3    40827.57    47282.64   1178.54 o 
  -6  -1   3       43.03       31.88      9.84 o 
  -5  -1   3    11708.82    11785.58    245.29 o 
  -4  -1   3      529.52      699.78     21.13 o 
  -3  -1   3     3259.21     1331.05     32.51 o 
  -2  -1   3        0.20       73.34      9.32 o 
  -1  -1   3    42106.40    46682.49    945.08 o 
   0  -1   3      478.77      771.98     35.88 o 
   1  -1   3     1484.05      736.01     32.17 o 
   2  -1   3     1890.01     2730.20     89.07 o 
   3  -1   3      152.14      396.24     18.96 o 
   4  -1   3     1102.45      839.10     60.00 o 
   5  -1   3     6942.44     7236.77    189.66 o 
   6  -1   3      409.44      453.36     24.72 o 
   7  -1   3      595.59      780.50     33.49 o 
   8  -1   3      235.11      278.85     50.31 o 
   9  -1   3     3467.72     3477.20    153.41 o 
  10  -1   3      500.94      421.04     48.66 o 
  11  -1   3     1853.63     1934.07    106.81 o 
  12  -1   3      304.29      371.56     52.78 o 
  13  -1   3     1365.53     1087.45     85.78 o 
  14  -1   3       18.26       57.32     43.71 o 
  15  -1   3        8.07       19.79     45.77 o 
  16  -1   3       55.72      183.92     56.91 o 
 -17   0   3        8.95       20.21     49.49 o 
 -16   0   3       26.70        0.00     42.48 o 
 -15   0   3      480.86      451.56     63.09 o 
 -14   0   3      207.60      207.43     50.31 o 
 -13   0   3       63.98       84.54     40.00 o 
 -12   0   3      470.87      557.13     55.67 o 
 -11   0   3      869.08      851.98     64.33 o 
 -10   0   3     1787.43     1952.21     99.80 o 
  -9   0   3    27156.96    30286.92   1056.93 o 
  -8   0   3     3854.18     4025.76    110.32 o 
  -7   0   3      229.61      347.77     18.15 o 
  -6   0   3     1240.46     1406.16     43.92 o 
  -5   0   3      745.46     1076.35     41.30 o 
  -4   0   3      676.26      520.35     17.12 o 
  -3   0   3       77.15      151.34     10.40 o 
  -2   0   3     1378.57     2623.25     56.79 o 
  -1   0   3    47972.72    43179.33   1083.46 o 
   0   0   3       39.56       13.19      3.94 o 
   1   0   3    27591.50    28293.05    705.46 o 
   2   0   3      150.63      144.97     19.18 o 
   3   0   3       28.75       20.08      8.15 o 
   4   0   3     1302.67     1128.88     39.28 o 
   5   0   3     2953.01     3180.99     90.69 o 
   6   0   3      506.52      430.09     29.07 o 
   7   0   3     3367.60     2882.03     97.12 o 
   8   0   3      973.32      783.81     37.93 o 
   9   0   3        8.68       44.12     29.69 o 
  10   0   3      304.70      322.07     47.84 o 
  11   0   3     4068.52     4363.82    192.58 o 
  12   0   3        7.23        0.00     38.35 o 
  13   0   3      923.23     1008.68     84.13 o 
  14   0   3      132.54      205.37     55.26 o 
  15   0   3        0.05       41.65     47.42 o 
  16   0   3       35.19       87.42     58.97 o 
 -17   1   3       16.97        0.00     44.54 o 
 -16   1   3       25.90       14.02     44.54 o 
 -15   1   3      114.96       83.30     44.12 o 
 -14   1   3     1790.73     1876.75    108.46 o 
 -13   1   3        9.71        0.00     34.23 o 
 -12   1   3      345.68      298.56     44.54 o 
 -11   1   3     4176.98     3931.23    166.19 o 
 -10   1   3      154.88       77.94     30.52 o 
  -9   1   3       77.06       92.79     26.39 o 
  -8   1   3       39.59       67.63     22.68 o 
  -7   1   3     6119.44     7030.53    181.81 o 
  -6   1   3      307.57      196.46     12.95 o 
  -5   1   3    11550.32    14167.25    292.15 o 
  -4   1   3     1567.40     2245.53     51.03 o 
  -3   1   3    20722.02    30331.89    754.12 o 
  -2   1   3      251.85      478.67     14.45 o 
  -1   1   3    17254.03    16746.56    425.13 o 
   0   1   3       53.90       74.34      6.78 o 
   1   1   3     7570.99     9229.13    235.30 o 
   2   1   3     5100.75     6191.05    161.23 o 
   3   1   3    22251.03    26505.50    664.20 o 
   4   1   3       89.44       69.55     12.97 o 
   5   1   3     1956.99     2105.45     69.90 o 
   6   1   3      614.22      479.40     28.11 o 
   7   1   3     4025.29     4148.44    118.97 o 
   8   1   3        1.50        0.00     14.93 o 
   9   1   3      990.26     1086.62     72.99 o 
  10   1   3     1904.87     1774.89    103.51 o 
  11   1   3     1415.58     1314.26     89.90 o 
  12   1   3      188.53      258.98     52.37 o 
  13   1   3        4.91        6.19     37.53 o 
  14   1   3        3.85        0.00     42.06 o 
  15   1   3      132.13      133.20     57.73 o 
 -18   2   3        0.31        0.00     49.07 o 
 -17   2   3       52.49      124.13     51.55 o 
 -16   2   3      199.85      262.69     54.43 o 
 -15   2   3      377.19      392.59     57.32 o 
 -14   2   3        6.20        2.47     37.94 o 
 -13   2   3      377.91      245.37     44.95 o 
 -12   2   3      276.86      402.48     46.60 o 
 -11   2   3     1644.06     1712.21     89.49 o 
 -10   2   3       32.79        0.00     21.44 o 
  -9   2   3     4304.15     4765.89    185.98 o 
  -8   2   3       49.62       59.38     21.44 o 
  -7   2   3     1272.41      921.23     31.61 o 
  -6   2   3      502.75      695.41     25.53 o 
  -5   2   3     4643.19     3636.35     80.29 o 
  -4   2   3     8859.98     9722.09    202.05 o 
  -3   2   3   331357.34   359950.06   7283.70 o 
  -2   2   3     6746.39     5423.93    143.28 o 
  -1   2   3       39.98       92.48      6.88 o 
   0   2   3      162.87      305.58     11.81 o 
   1   2   3      281.07      421.11     49.90 o 
   2   2   3       29.22       36.93     11.34 o 
   3   2   3     6607.50     7952.49    237.33 o 
   4   2   3      257.83      340.80     22.01 o 
   5   2   3     1675.45     1879.99     62.24 o 
   6   2   3       89.03      114.02     19.01 o 
   7   2   3     9277.10    10292.67    272.13 o 
   8   2   3       93.53      106.84     33.20 o 
   9   2   3     7779.29     7169.66    281.66 o 
  10   2   3      514.40      449.50     54.02 o 
  11   2   3      364.86      324.13     53.20 o 
  12   2   3       15.67       11.96     40.83 o 
  13   2   3      130.23       69.69     43.71 o 
  14   2   3        0.60       11.13     44.54 o 
  15   2   3        1.92       45.36     51.96 o 
 -18   3   3       20.67       41.90     35.14 o 
 -17   3   3      464.36      321.24     60.21 o 
 -16   3   3      212.89      221.04     52.37 o 
 -15   3   3      312.11      217.74     49.49 o 
 -14   3   3      838.43      830.12     68.87 o 
 -13   3   3     2198.08     2177.78    113.82 o 
 -12   3   3       41.74        0.00     28.04 o 
 -11   3   3     2346.61     1806.23     93.61 o 
 -10   3   3      706.64      567.02     47.01 o 
  -9   3   3     1416.75     1779.84     85.36 o 
  -8   3   3     2795.12     2641.75     74.61 o 
  -7   3   3    37564.57    41901.22   1043.73 o 
  -6   3   3     3369.04     3007.14     82.66 o 
  -5   3   3    12069.48    13881.01    287.08 o 
  -4   3   3     3629.32     5090.04    109.66 o 
  -3   3   3    89243.59   102318.01   2068.67 o 
  -2   3   3     4341.64     4377.80    118.46 o 
  -1   3   3      178.26      242.65     11.00 o 
   0   3   3       17.77       13.99      5.91 o 
   1   3   3      345.36      330.68     19.02 o 
   2   3   3        5.66        2.87     13.20 o 
   3   3   3     7443.28     7890.13    207.82 o 
   4   3   3      255.75      230.78     20.70 o 
   5   3   3    16181.32    16637.37    567.64 o 
   6   3   3       11.06        0.00     16.79 o 
   7   3   3       56.93       23.72     18.02 o 
   8   3   3       66.80       49.50     20.14 o 
   9   3   3      778.69      999.20     77.53 o 
  10   3   3      179.24      229.70     47.84 o 
  11   3   3     1071.47      922.08     77.53 o 
  12   3   3        1.61        0.00     42.06 o 
  13   3   3        2.31        8.66     45.36 o 
  14   3   3       30.66      160.83     58.56 o 
 -18   4   3       35.56       23.09     48.25 o 
 -17   4   3       17.63       61.03     44.95 o 
 -16   4   3       84.44       68.04     45.77 o 
 -15   4   3      614.11      668.47     64.33 o 
 -14   4   3        1.09       24.33     36.29 o 
 -13   4   3     1688.24     1729.94     97.73 o 
 -12   4   3      797.73      837.96     66.39 o 
 -11   4   3       77.62       49.90     28.87 o 
 -10   4   3      933.29      985.18     61.03 o 
  -9   4   3    10029.80    12310.41    314.60 o 
  -8   4   3      146.84      127.76     13.50 o 
  -7   4   3     5361.43     5524.41    146.20 o 
  -6   4   3       92.39      103.52     12.10 o 
  -5   4   3      792.42      736.81     23.72 o 
  -4   4   3     2314.87     2469.74     57.70 o 
  -3   4   3    13148.29    14533.55    373.54 o 
  -2   4   3      449.21      697.04     28.12 o 
  -1   4   3    11419.88    12299.84    254.67 o 
   0   4   3      132.99      106.79      8.86 o 
   1   4   3      357.90      464.95     24.74 o 
   2   4   3       18.10        0.00     10.50 o 
   3   4   3    11194.14    12100.48    313.39 o 
   4   4   3       10.37       35.46     16.04 o 
   5   4   3       29.66        0.00     16.88 o 
   6   4   3       54.54        9.26     17.89 o 
   7   4   3      742.94      784.01     84.54 o 
   8   4   3      118.42      118.77     37.53 o 
   9   4   3     2402.49     2480.88    127.01 o 
  10   4   3       50.39       52.37     39.18 o 
  11   4   3        3.92       35.05     41.65 o 
  12   4   3       43.96       86.19     44.95 o 
  13   4   3       25.48        3.71     45.77 o 
 -18   5   3       45.48        6.19     46.19 o 
 -17   5   3      636.95      691.98     74.23 o 
 -16   5   3      111.24      110.93     46.19 o 
 -15   5   3       35.65       44.95     37.11 o 
 -14   5   3      193.26      192.99     41.65 o 
 -13   5   3      827.78      779.40     61.86 o 
 -12   5   3      131.74       75.05     31.75 o 
 -11   5   3     6370.17     6908.21    263.10 o 
 -10   5   3      588.49      775.28     56.91 o 
  -9   5   3      727.75      521.75     26.01 o 
  -8   5   3      665.72      578.17     27.71 o 
  -7   5   3       54.19       68.75     12.53 o 
  -6   5   3     3522.99     4012.37     91.49 o 
  -5   5   3    22708.90    24911.77    510.75 o 
  -4   5   3      164.57       76.46     13.38 o 
  -3   5   3        1.99       82.26     58.35 o 
  -2   5   3       39.12       68.68      8.53 o 
  -1   5   3     1242.86     1235.73     33.03 o 
   0   5   3      225.84      252.95     16.76 o 
   1   5   3     6072.10     5845.62    158.15 o 
   2   5   3     1740.74     1987.82     65.37 o 
   3   5   3      899.74      993.12     95.88 o 
   4   5   3        0.86       13.62     50.31 o 
   5   5   3     3769.63     4036.38    243.72 o 
   6   5   3       41.55       28.24     19.22 o 
   7   5   3        1.25        0.00     19.39 o 
   8   5   3      162.08      198.77     44.95 o 
   9   5   3     1346.51     1536.94    100.21 o 
  10   5   3        7.33        5.36     36.29 o 
  11   5   3      533.55      588.88     70.10 o 
  12   5   3      132.81      143.92     52.37 o 
  13   5   3       36.66       58.97     49.90 o 
 -19   6   3      112.05       63.63     39.07 o 
 -18   6   3       19.30        0.00     45.36 o 
 -17   6   3        0.37       48.25     43.71 o 
 -16   6   3      153.78      126.60     44.54 o 
 -15   6   3      517.26      367.02     53.61 o 
 -14   6   3       99.71       76.29     38.35 o 
 -13   6   3       21.78       30.93     32.58 o 
 -12   6   3       37.03       39.59     32.17 o 
 -11   6   3       35.90      126.19     32.17 o 
 -10   6   3       49.68       43.71     25.98 o 
  -9   6   3     8150.88     9601.74    250.13 o 
  -8   6   3      403.10      414.47     26.19 o 
  -7   6   3       62.30       95.93     47.84 o 
  -6   6   3     1268.83      980.30     31.48 o 
  -5   6   3     6437.28     8433.76    266.81 o 
  -4   6   3      608.12      518.03     28.28 o 
  -3   6   3    15451.86    16424.32    423.15 o 
  -2   6   3      195.54      160.50     12.06 o 
  -1   6   3       72.26       77.77      9.89 o 
   0   6   3      879.08     1093.78     32.05 o 
   1   6   3     2762.51     2377.31     74.82 o 
   2   6   3      223.57      239.72     33.61 o 
   3   6   3    18128.55    19552.26    732.59 o 
   4   6   3      166.92      144.36     23.03 o 
   5   6   3      147.41      170.71     24.34 o 
   6   6   3      113.41      101.31     24.28 o 
   7   6   3     3801.97     3782.36    120.14 o 
   8   6   3       25.68       71.34     42.06 o 
   9   6   3      977.40      962.09     79.59 o 
  10   6   3      164.13      186.40     50.72 o 
  11   6   3       37.50       60.21     46.19 o 
  12   6   3        3.63       32.58     48.25 o 
 -19   7   3        0.30        6.19     49.49 o 
 -18   7   3       73.30       38.35     47.01 o 
 -17   7   3      119.91      142.27     51.14 o 
 -16   7   3        0.01       33.82     39.59 o 
 -15   7   3      309.91      310.11     51.14 o 
 -14   7   3       52.99       10.72     32.17 o 
 -13   7   3      583.64      630.12     56.08 o 
 -12   7   3     1345.82     1198.38     73.82 o 
 -11   7   3       60.66       87.42     30.93 o 
 -10   7   3      131.49       43.30     26.39 o 
  -9   7   3       65.55      120.42     17.92 o 
  -8   7   3     1592.01     1531.00     52.62 o 
  -7   7   3     2778.62     2323.22     59.73 o 
  -6   7   3     2897.91     2479.03     79.74 o 
  -5   7   3     1064.47     1185.31     47.06 o 
  -4   7   3      571.00      627.65     74.02 o 
  -3   7   3      375.89      577.76     50.93 o 
  -2   7   3      316.45      477.84     20.99 o 
  -1   7   3     6099.75     5802.31    127.29 o 
   0   7   3     1412.04     1322.10     50.43 o 
   1   7   3    10481.28    11144.03    299.18 o 
   2   7   3      346.71      345.68     41.24 o 
   3   7   3       18.08       49.62     19.22 o 
   4   7   3       67.75       50.33     21.02 o 
   5   7   3     2559.10     2743.25     92.64 o 
   6   7   3        3.02       21.44     23.24 o 
   7   7   3     1032.31      804.51     47.82 o 
   8   7   3      170.04      150.93     47.42 o 
   9   7   3        3.23       48.25     43.30 o 
  10   7   3        9.06       75.47     46.19 o 
  11   7   3      506.94      497.74     73.82 o 
 -19   8   3       74.32      151.76     56.50 o 
 -18   8   3       13.23        9.48     48.66 o 
 -17   8   3      119.21      102.27     47.01 o 
 -16   8   3      131.94      196.71     49.49 o 
 -15   8   3     1008.83     1036.73     81.24 o 
 -14   8   3       40.49        0.00     33.82 o 
 -13   8   3     1611.25     1562.92     91.55 o 
 -12   8   3      753.20      624.76     54.02 o 
 -11   8   3     2532.21     2788.11    125.78 o 
 -10   8   3      375.34      318.76     24.24 o 
  -9   8   3     4226.34     4512.93    127.81 o 
  -8   8   3      813.30      981.37     44.15 o 
  -7   8   3      395.74      381.81     21.19 o 
  -6   8   3     1432.58     1123.68     47.20 o 
  -5   8   3        4.98        0.00     13.87 o 
  -4   8   3      102.87       90.45     25.77 o 
  -3   8   3    10230.38    11137.00    293.59 o 
  -2   8   3      199.56      204.07     20.52 o 
  -1   8   3     2012.56     1870.67     49.42 o 
   0   8   3       39.76       35.66     17.63 o 
   1   8   3       61.38       44.42     18.67 o 
   2   8   3      113.42       84.84     21.82 o 
   3   8   3     3205.06     3157.54    110.52 o 
   4   8   3      102.62       94.83     25.35 o 
   5   8   3      191.87      227.96     31.77 o 
   6   8   3       50.07       54.97     27.99 o 
   7   8   3        0.11        0.00     27.01 o 
   8   8   3       43.71       44.95     41.65 o 
   9   8   3      340.40      362.90     61.86 o 
  10   8   3        8.59       74.64     50.72 o 
  11   8   3      247.79      247.43     63.51 o 
 -19   9   3        0.06        0.00     33.10 o 
 -18   9   3       25.94        0.00     46.60 o 
 -17   9   3      536.71      549.70     67.22 o 
 -16   9   3       48.90        0.00     39.18 o 
 -15   9   3      114.06      105.57     43.71 o 
 -14   9   3      155.67      186.81     41.65 o 
 -13   9   3      135.26      242.48     43.30 o 
 -12   9   3        9.07        0.00     26.39 o 
 -11   9   3     4521.92     5413.33    214.85 o 
 -10   9   3      126.78      114.33     20.11 o 
  -9   9   3      522.81      505.55     26.39 o 
  -8   9   3      337.18      318.35     21.75 o 
  -7   9   3      324.40      205.42     24.63 o 
  -6   9   3     2619.57     2849.23     96.91 o 
  -5   9   3     7514.71     8190.13    224.05 o 
  -4   9   3      204.14      161.80     21.30 o 
  -3   9   3     1252.56     1338.49     51.62 o 
  -2   9   3        1.46        0.00     10.78 o 
  -1   9   3     3866.59     3899.72    237.12 o 
   0   9   3      100.49       91.66     21.77 o 
   1   9   3     2081.66     2134.31    135.67 o 
   2   9   3      329.89      419.47     59.80 o 
   3   9   3     1324.09     1217.48     57.63 o 
   4   9   3       18.21       53.94     38.76 o 
   5   9   3     1443.17     1435.49     66.48 o 
   6   9   3       39.02       41.73     29.30 o 
   7   9   3      253.82      365.71     61.86 o 
   8   9   3      102.22      132.79     48.25 o 
   9   9   3      226.25      214.03     56.50 o 
  10   9   3       24.85       33.82     51.96 o 
 -19  10   3      154.83      116.70     61.03 o 
 -17  10   3        4.40        5.77     44.54 o 
 -16  10   3      286.34      335.27     56.08 o 
 -15  10   3      160.92      220.21     47.01 o 
 -14  10   3      198.03      108.87     40.83 o 
 -13  10   3     1500.83     1372.82     88.66 o 
 -12  10   3      272.36      140.21     37.11 o 
 -11  10   3      674.85      655.27     54.43 o 
 -10  10   3     1494.07     1472.37     49.30 o 
  -9  10   3       33.01       61.71     19.11 o 
  -8  10   3     2225.64     2062.52     85.48 o 
  -7  10   3     3655.95     3583.47    172.79 o 
  -6  10   3      622.82      717.46     40.57 o 
  -5  10   3     2088.92     2193.90     96.91 o 
  -4  10   3       61.76       73.99     18.92 o 
  -3  10   3      653.48      565.92     32.70 o 
  -2  10   3      660.84      595.68     37.02 o 
  -1  10   3     1708.91     1922.67     71.14 o 
   0  10   3      533.94      561.48     83.71 o 
   1  10   3      222.40      246.43     30.58 o 
   2  10   3        2.16        0.00     25.16 o 
   3  10   3      512.07      536.82     40.80 o 
   4  10   3       87.76      108.93     30.06 o 
   5  10   3       46.48       74.30     30.09 o 
   6  10   3       21.95        0.00     27.63 o 
   7  10   3      550.59      567.02     69.69 o 
   8  10   3        3.33      115.47     51.96 o 
   9  10   3        4.58        0.00     47.01 o 
 -18  11   3      337.62      210.31     59.38 o 
 -14  11   3        7.11        0.00     33.82 o 
 -13  11   3       44.06        0.00     35.46 o 
 -12  11   3      187.42      243.30     44.12 o 
 -11  11   3      328.41      260.07     30.41 o 
 -10  11   3      230.86      214.56     22.32 o 
  -9  11   3     1330.52     1186.25     43.66 o 
  -8  11   3      114.73       77.27     25.57 o 
  -7  11   3       31.94       36.87     22.13 o 
  -6  11   3     1492.88     1727.88     91.55 o 
  -5  11   3     3642.75     3552.78    165.16 o 
  -4  11   3       11.23        0.00     17.08 o 
  -3  11   3     2333.90     2334.90    123.71 o 
  -2  11   3      595.22      559.73    107.43 o 
  -1  11   3      585.41      569.75     42.06 o 
   0  11   3        3.19        0.00     23.98 o 
   1  11   3     2263.31     2406.05     88.99 o 
   2  11   3       26.79       49.25     27.28 o 
   3  11   3      941.24      811.18     51.01 o 
   4  11   3      106.47       94.05     31.20 o 
   5  11   3      141.19      153.08     51.55 o 
   6  11   3       44.95       36.88     33.66 o 
   7  11   3       32.47       28.87     44.54 o 
   8  11   3       58.30       37.11     48.25 o 
 -18  12   3        7.40        0.00     43.71 o 
 -17  12   3      335.03      183.51     59.38 o 
 -16  12   3       91.86        0.00     44.12 o 
 -15  12   3      342.92      361.66     66.81 o 
 -14  12   3      208.43      178.15     53.20 o 
 -13  12   3        3.20        0.00     35.46 o 
 -12  12   3       35.48        4.12     35.05 o 
 -11  12   3      328.42      257.33     49.07 o 
 -10  12   3       64.94       66.52     24.78 o 
  -9  12   3      779.59      823.43     46.94 o 
  -8  12   3        2.28       26.12     21.28 o 
  -7  12   3     1562.18     1785.93     71.75 o 
  -6  12   3       97.08       43.72     23.02 o 
  -5  12   3       15.83       88.66     38.76 o 
  -4  12   3      175.72      193.41     43.71 o 
  -3  12   3     1034.91      945.59     76.70 o 
  -2  12   3      173.68      150.33     28.99 o 
  -1  12   3     1053.06      998.82     75.67 o 
   0  12   3      262.02      254.94     34.63 o 
   1  12   3      460.82      413.45     40.98 o 
   2  12   3        6.36       15.14     28.71 o 
   3  12   3      975.86     1140.65     65.08 o 
   4  12   3        9.95        5.09     29.93 o 
   5  12   3      274.13      241.05     41.09 o 
   6  12   3       51.44       46.23     34.99 o 
   7  12   3       29.99        3.71     47.01 o 
 -18  13   3       16.62       25.98     49.49 o 
 -17  13   3      182.76      202.07     61.86 o 
 -16  13   3       83.08       68.87     49.07 o 
 -15  13   3      641.87      571.15     76.29 o 
 -14  13   3       10.56       47.42     44.95 o 
 -13  13   3      845.02      813.63     81.65 o 
 -12  13   3       47.54       23.51     37.53 o 
 -11  13   3     2505.41     2239.64    127.43 o 
 -10  13   3      195.21      203.64     65.36 o 
  -9  13   3      689.99      752.35     47.09 o 
  -8  13   3      490.01      482.11     39.92 o 
  -7  13   3      232.41      279.76     88.25 o 
  -6  13   3       55.17       48.25     39.18 o 
  -5  13   3     1477.49     1439.62     96.50 o 
  -4  13   3      400.96      353.00     57.32 o 
  -3  13   3     1260.92     1016.93     84.13 o 
  -2  13   3      336.30      259.39     53.20 o 
  -1  13   3      262.58      370.84     41.44 o 
   0  13   3        5.66        8.37     27.54 o 
   1  13   3      874.24      991.78     81.86 o 
   2  13   3       35.06       37.49     30.00 o 
   3  13   3        1.12       28.14     30.55 o 
   4  13   3        2.65        0.00     32.12 o 
   5  13   3        8.14        0.00     35.36 o 
   6  13   3       19.04       19.52     37.66 o 
 -18  14   3       16.20        0.00     48.66 o 
 -17  14   3       41.44       65.16     50.72 o 
 -16  14   3      273.53      256.50     64.74 o 
 -15  14   3       12.87        4.54     43.30 o 
 -14  14   3     1101.40     1070.13     95.26 o 
 -13  14   3      452.79      518.78     72.17 o 
 -12  14   3      176.72      122.89     48.66 o 
 -11  14   3      608.55      666.66     48.40 o 
 -10  14   3      176.47      151.42     31.49 o 
  -9  14   3       44.29       38.33     26.82 o 
  -8  14   3      630.68      545.58     64.33 o 
  -7  14   3     2124.61     1906.03    116.70 o 
  -6  14   3       66.90       18.56     40.41 o 
  -5  14   3     2543.35     2413.67    137.74 o 
  -4  14   3     1480.44     1562.10    105.57 o 
  -3  14   3        1.01        0.00     39.18 o 
  -2  14   3      716.65      651.56     72.99 o 
  -1  14   3      604.74      521.66     69.69 o 
   0  14   3       79.00       66.39     49.49 o 
   1  14   3       22.05        1.24     50.72 o 
   2  14   3      107.60      139.38     58.56 o 
   3  14   3        5.32        0.00     49.07 o 
   4  14   3      182.97      105.98     55.26 o 
   5  14   3      580.73      777.34     89.49 o 
 -17  15   3       25.71       23.09     51.14 o 
 -16  15   3        0.35       24.74     47.01 o 
 -15  15   3      685.62      627.64     82.89 o 
 -14  15   3       25.73       83.71     52.78 o 
 -13  15   3        0.22        0.00     39.59 o 
 -12  15   3      169.75      124.54     47.84 o 
 -11  15   3       92.88      105.77     31.78 o 
 -10  15   3       80.88      105.16     32.37 o 
  -9  15   3      756.01      615.27     68.87 o 
  -8  15   3       52.06       85.78     46.60 o 
  -7  15   3        2.20        0.00     42.48 o 
  -6  15   3        1.02       59.80     42.89 o 
  -5  15   3     1024.27     1012.81     89.07 o 
  -4  15   3      665.15      644.55     73.40 o 
  -3  15   3      213.24      244.54     58.15 o 
  -2  15   3      101.45      111.34     57.32 o 
  -1  15   3       20.10       17.32     51.96 o 
   0  15   3       11.39        0.00     52.37 o 
   1  15   3       74.18       87.42     52.37 o 
   2  15   3       19.45        0.00     52.78 o 
   3  15   3      162.92      202.07     66.81 o 
 -16  16   3        1.86       22.68     49.49 o 
 -15  16   3        9.60        0.00     49.07 o 
 -14  16   3        2.18        0.00     44.95 o 
 -13  16   3       73.60      132.79     55.67 o 
 -12  16   3       16.51        2.06     42.48 o 
 -11  16   3      185.63      241.24     55.26 o 
 -10  16   3        0.20        0.00     44.12 o 
  -9  16   3        3.39        0.00     41.24 o 
  -8  16   3       52.83       90.72     49.07 o 
  -7  16   3      695.08      624.76     72.17 o 
  -6  16   3       35.73      142.27     51.96 o 
  -5  16   3      202.76      311.35     64.33 o 
  -4  16   3      387.43      339.39     65.16 o 
  -3  16   3       13.58       37.11     48.66 o 
  -2  16   3       39.27       25.16     51.14 o 
  -1  16   3      340.96      297.74     69.69 o 
   0  16   3       38.54       81.24     56.91 o 
   1  16   3       49.73       58.56     58.97 o 
   2  16   3        0.21       34.23     54.43 o 
 -16  17   3        8.03        0.00     50.72 o 
 -15  17   3       20.82       91.96     55.26 o 
 -14  17   3        7.42       27.22     49.49 o 
 -13  17   3        3.06       79.59     52.78 o 
 -11  17   3      424.37      344.75     62.68 o 
 -10  17   3       47.34       33.40     47.42 o 
  -9  17   3      198.01      137.74     51.96 o 
  -8  17   3       23.49       54.85     47.42 o 
  -7  17   3       29.01       51.14     52.37 o 
  -6  17   3      215.56       92.37     52.37 o 
  -5  17   3      351.73      380.22     69.69 o 
  -4  17   3        1.47       27.22     48.66 o 
  -3  17   3       41.38        0.00     52.37 o 
  -2  17   3        0.07        0.00     51.96 o 
  -1  17   3        0.82        0.00     49.49 o 
   0  17   3       19.61       49.49     59.80 o 
 -11  18   3      208.48      181.86     58.56 o 
 -10  18   3       41.46       71.75     55.67 o 
  -9  18   3      100.69      159.59     59.80 o 
  -8  18   3       35.60        0.00     49.90 o 
  -7  18   3      405.80      429.70     75.05 o 
  -6  18   3       11.06       57.32     55.67 o 
  -5  18   3       41.39       22.68     52.78 o 
  -4  18   3        7.46       11.13     53.20 o 
  -3  18   3       38.46       43.30     58.97 o 
  -2  18   3        0.46       35.88     57.73 o 
 -11  19   3        0.48        0.00     51.96 o 
 -10  19   3        2.25       32.99     54.43 o 
  -9  19   3       90.17      100.62     60.21 o 
  -8  19   3      106.81       98.97     59.80 o 
  -7  19   3       19.38        0.00     52.78 o 
  -6  19   3        0.94        0.00     57.73 o 
  -5  19   3      123.29      178.15     67.63 o 
  -4  19   3        1.24        9.48     59.38 o 
   7 -22   4       31.93       32.99     86.19 o 
   8 -22   4       27.84       25.57     94.02 o 
   9 -22   4      119.41      127.84     94.44 o 
   3 -21   4       71.35      132.37     79.59 o 
   4 -21   4      886.00      989.30    124.95 o 
   5 -21   4       32.24      127.01     84.95 o 
   6 -21   4        4.65        0.00     70.93 o 
   7 -21   4       44.58        0.00     67.63 o 
   8 -21   4       14.20       70.93     81.24 o 
   9 -21   4        9.89        0.00     71.75 o 
  10 -21   4     1097.71     1335.70    126.60 o 
  11 -21   4       19.25      100.62     76.29 o 
   5 -20   4        1.34        0.00     62.68 o 
   6 -20   4      275.61      285.37     85.36 o 
   7 -20   4        0.18        0.00     66.81 o 
   8 -20   4      531.48      534.03     94.44 o 
   9 -20   4       77.09        0.00     61.03 o 
  10 -20   4      103.48      190.52     72.58 o 
  11 -20   4       88.20       58.15     63.51 o 
  13 -20   4      164.06      282.07     87.01 o 
  14 -20   4      153.00      169.90     79.59 o 
  -2 -19   4       40.07       88.25     61.86 o 
  -1 -19   4       58.76       16.08     56.91 o 
   6 -19   4       53.90       20.62     58.97 o 
   7 -19   4      201.76      259.80     73.40 o 
   8 -19   4       79.72      105.16     65.57 o 
   9 -19   4       33.10        0.00     59.38 o 
  10 -19   4       23.31       54.02     57.73 o 
  13 -19   4       35.71        7.01     64.74 o 
  14 -19   4      152.22      153.41     74.23 o 
  15 -19   4       37.64      103.51     71.75 o 
  -3 -18   4        1.46       18.14     58.15 o 
  -2 -18   4      514.59      446.61     76.29 o 
  -1 -18   4        2.48        0.00     49.90 o 
   1 -18   4       15.69       47.84     52.78 o 
   2 -18   4      284.79      249.49     63.09 o 
   6 -18   4      514.91      620.63     85.78 o 
   7 -18   4       65.30       30.93     57.73 o 
   8 -18   4      316.58      302.28     68.87 o 
   9 -18   4        7.55        0.00     53.61 o 
  10 -18   4      974.70     1145.18     99.80 o 
  12 -18   4      246.68      268.05     75.05 o 
  13 -18   4        1.16        0.00     49.90 o 
  14 -18   4       34.72        0.00     61.86 o 
  15 -18   4      232.17      317.12     76.70 o 
  16 -18   4       20.13        0.00     64.33 o 
  -5 -17   4        1.31        9.38     41.10 o 
  -4 -17   4      295.63      204.54     65.98 o 
  -3 -17   4        7.00        0.00     53.20 o 
  -2 -17   4      281.45      249.90     61.86 o 
  -1 -17   4        0.06        0.00     34.23 o 
   0 -17   4      288.29      283.94     44.18 o 
   1 -17   4      359.94      347.64     64.33 o 
   2 -17   4      290.41      347.22     63.51 o 
   3 -17   4       41.05        1.65     41.65 o 
   6 -17   4      221.58      193.82     61.86 o 
   7 -17   4       57.58       41.65     46.60 o 
   8 -17   4      250.82      153.41     53.20 o 
   9 -17   4       11.96        0.00     45.77 o 
  10 -17   4      770.28      727.85     76.70 o 
  12 -17   4      609.52      741.87     91.14 o 
  13 -17   4       92.08      101.86     60.62 o 
  14 -17   4        0.07       51.14     58.15 o 
  15 -17   4       22.20       50.31     61.86 o 
  16 -17   4      299.93      398.77     86.60 o 
  -6 -16   4       25.92       49.51     40.96 o 
  -5 -16   4        2.38        0.00     35.99 o 
  -4 -16   4     1084.89     1139.00    103.10 o 
  -3 -16   4       22.73       33.82     46.60 o 
  -2 -16   4      455.87      539.58     68.87 o 
  -1 -16   4       25.86       10.42     31.89 o 
   0 -16   4      195.13      233.28     39.51 o 
   1 -16   4        0.20        0.00     40.83 o 
   2 -16   4     2138.14     1992.21    122.89 o 
   3 -16   4      160.65      207.43     51.14 o 
   6 -16   4       91.88       27.63     45.77 o 
   7 -16   4       18.17        0.00     42.89 o 
   8 -16   4     2186.12     2361.29    132.37 o 
   9 -16   4      523.63      618.98     67.63 o 
  10 -16   4      318.70      244.95     51.14 o 
  12 -16   4      114.96      111.76     59.80 o 
  13 -16   4        7.73        3.71     50.31 o 
  14 -16   4     1199.45     1537.77    120.83 o 
  15 -16   4       32.06       42.48     62.68 o 
  16 -16   4        0.33       39.59     63.09 o 
  17 -16   4      232.90      357.12     79.59 o 
  -7 -15   4        5.73       61.44     59.38 o 
  -6 -15   4      485.02      404.64     51.49 o 
  -5 -15   4        8.89        0.00     47.84 o 
  -4 -15   4       39.44       54.85     49.90 o 
  -3 -15   4       32.22       77.90     34.47 o 
  -2 -15   4       20.46        6.40     29.86 o 
  -1 -15   4      150.39      217.37     85.57 o 
   0 -15   4      779.03      631.66     48.69 o 
   1 -15   4       16.94        0.00     40.83 o 
   2 -15   4     1512.54     1461.07     96.91 o 
   3 -15   4      290.60      324.13     53.20 o 
   6 -15   4      440.64      337.74     55.67 o 
   7 -15   4      984.45      819.81     73.82 o 
   8 -15   4        7.28        0.00     35.46 o 
   9 -15   4        8.98       22.68     37.94 o 
  10 -15   4      694.34      689.09     65.57 o 
  11 -15   4      497.29      533.21     71.75 o 
  12 -15   4      269.59      299.39     63.92 o 
  13 -15   4       86.14       54.85     52.37 o 
  14 -15   4       11.92       14.02     51.96 o 
  15 -15   4       93.54       59.38     58.15 o 
  16 -15   4       14.34       82.48     65.98 o 
  17 -15   4      255.58      323.31     82.48 o 
  -8 -14   4      322.83      366.19     71.75 o 
  -7 -14   4       59.78       80.00     58.15 o 
  -6 -14   4        0.96        0.00     31.30 o 
  -5 -14   4       30.49       54.02     48.25 o 
  -4 -14   4        0.01        0.00     28.96 o 
  -3 -14   4        0.98        0.00     39.38 o 
  -2 -14   4     1365.68     1318.20     68.77 o 
  -1 -14   4       22.52       17.61     28.54 o 
   0 -14   4      653.12      743.29     64.33 o 
   1 -14   4      392.65      442.22     39.95 o 
   2 -14   4       77.50      109.69     40.41 o 
   3 -14   4       86.38       68.46     37.53 o 
   6 -14   4      234.70      203.30     44.12 o 
   7 -14   4      302.91      451.56     54.43 o 
   8 -14   4       75.40       61.86     34.23 o 
   9 -14   4        4.69       35.88     33.40 o 
  10 -14   4      303.27      301.86     48.66 o 
  11 -14   4       25.86       44.95     47.01 o 
  12 -14   4      133.72      123.30     52.37 o 
  13 -14   4       64.09       92.37     52.37 o 
  14 -14   4      164.29      173.61     61.44 o 
  15 -14   4      286.46      216.09     65.16 o 
  16 -14   4      149.52      124.95     63.92 o 
  17 -14   4        0.70        0.00     52.78 o 
  -9 -13   4        7.96        0.00     56.08 o 
  -8 -13   4      151.08      134.85     58.97 o 
  -7 -13   4       16.55       23.99     34.51 o 
  -6 -13   4       57.45       20.62     44.95 o 
  -5 -13   4        3.58        0.00     38.35 o 
  -4 -13   4       76.31       96.45     31.72 o 
  -3 -13   4        2.03        0.00     26.96 o 
  -2 -13   4      733.03      715.86     93.20 o 
  -1 -13   4      321.72      311.70     36.59 o 
   0 -13   4       32.38       12.93     25.50 o 
   1 -13   4       72.95       69.62     26.67 o 
   2 -13   4     5947.97     5873.13    248.25 o 
   3 -13   4        2.90        0.00     30.93 o 
   5 -13   4      172.69      175.67     40.41 o 
   6 -13   4     1885.59     1866.44    106.39 o 
   7 -13   4      298.87      235.06     40.41 o 
   8 -13   4     1371.65     1529.52     92.37 o 
   9 -13   4      918.82      945.59     72.99 o 
  10 -13   4     7302.40     7609.29    217.97 o 
  11 -13   4        0.68        0.00     45.36 o 
  12 -13   4      180.25       94.44     53.20 o 
  13 -13   4       61.14       30.52     48.66 o 
  14 -13   4      589.69      748.88     84.95 o 
  15 -13   4      233.11      220.21     64.33 o 
  16 -13   4      115.32      199.18     65.98 o 
  17 -13   4      137.26      129.08     64.74 o 
  18 -13   4      121.10      144.75     68.87 o 
 -10 -12   4       23.99       89.90     58.56 o 
  -9 -12   4        0.60       62.27     55.67 o 
  -8 -12   4      194.47      198.36     58.97 o 
  -7 -12   4        2.03        2.81     29.80 o 
  -6 -12   4      194.44      256.91     54.43 o 
  -5 -12   4      125.63      103.10     46.19 o 
  -4 -12   4     2345.78     2458.03    134.44 o 
  -3 -12   4       31.80       38.24     27.00 o 
  -2 -12   4     1009.30      980.10     54.54 o 
  -1 -12   4       51.46       52.11     24.83 o 
   0 -12   4      223.21      265.04     31.26 o 
   1 -12   4       24.09        6.60     21.53 o 
   2 -12   4     4899.41     5506.94    230.93 o 
   5 -12   4     2388.95     2016.13    106.81 o 
   6 -12   4     1700.95     1519.62     90.31 o 
   7 -12   4      597.14      537.33     51.55 o 
   8 -12   4     9322.45     9947.46    388.05 o 
   9 -12   4      183.50      183.51     37.94 o 
  10 -12   4      193.49      241.49     32.59 o 
  11 -12   4     1149.53     1484.98    108.46 o 
  12 -12   4      273.02      429.29     65.98 o 
  13 -12   4       20.28       88.25     49.90 o 
  14 -12   4      301.26      366.19     67.63 o 
  15 -12   4       41.36       76.29     54.43 o 
  16 -12   4       65.25       30.93     60.21 o 
  17 -12   4       26.36       18.14     56.50 o 
  18 -12   4       79.19      176.09     70.52 o 
 -11 -11   4        9.24        0.00     51.96 o 
 -10 -11   4      417.90      464.34     75.47 o 
  -9 -11   4       73.05       74.23     54.85 o 
  -8 -11   4        8.84       23.92     42.06 o 
  -7 -11   4      108.69       85.91     37.11 o 
  -6 -11   4     1169.28     1236.32     89.90 o 
  -5 -11   4       10.25        0.00     36.29 o 
  -4 -11   4     1141.58     1065.13     56.86 o 
  -3 -11   4        2.19        0.00     22.89 o 
  -2 -11   4      740.52      667.46     41.86 o 
  -1 -11   4       23.85        2.46     21.28 o 
   0 -11   4    18406.62    18759.78    493.83 o 
   1 -11   4       93.49      167.79     24.65 o 
   2 -11   4     2785.50     2907.29    134.44 o 
   4 -11   4       15.98        1.65     24.33 o 
   5 -11   4       57.36       39.59     26.39 o 
   6 -11   4    24589.67    26970.96    996.31 o 
   7 -11   4      129.53      200.42     34.23 o 
   8 -11   4     1845.66     2055.72    104.74 o 
   9 -11   4     4586.87     5024.02    149.64 o 
  10 -11   4      627.46      828.89     73.40 o 
  11 -11   4       19.50        0.00     38.76 o 
  12 -11   4     2658.47     3047.50    158.77 o 
  13 -11   4      751.72      906.41     84.54 o 
  14 -11   4      774.43      859.40     88.66 o 
  15 -11   4      369.94      411.97     71.75 o 
  16 -11   4        2.41       13.61     49.49 o 
  17 -11   4       20.71       49.49     59.38 o 
  18 -11   4      283.66      322.89     74.64 o 
 -12 -10   4       15.67        0.00     57.73 o 
 -11 -10   4       25.00       54.02     54.43 o 
 -10 -10   4       69.14       79.18     50.31 o 
  -9 -10   4      207.83      169.49     53.61 o 
  -8 -10   4       48.13        9.48     41.24 o 
  -7 -10   4        8.23        7.94     27.85 o 
  -6 -10   4      801.58      711.36     67.22 o 
  -5 -10   4      131.77      167.84     42.89 o 
  -4 -10   4     1472.33     1426.71    109.49 o 
  -3 -10   4      790.32      628.86     38.96 o 
  -2 -10   4     3277.21     2698.46    303.72 o 
  -1 -10   4        8.97        0.00     17.89 o 
   0 -10   4      777.65      826.92     42.42 o 
   1 -10   4      505.47      589.95     34.26 o 
   3 -10   4      465.94      385.16     40.83 o 
   4 -10   4     7409.45     6989.45    277.94 o 
   5 -10   4      635.49      762.90     56.91 o 
   6 -10   4     9378.34    10904.59    416.92 o 
   7 -10   4     1469.52     1616.95     85.36 o 
   8 -10   4     1554.53     2085.82    101.45 o 
   9 -10   4      511.05      494.40     68.66 o 
  10 -10   4      935.18      896.93     73.40 o 
  11 -10   4     1376.81     1826.44    113.40 o 
  12 -10   4      300.82      336.50     59.38 o 
  13 -10   4      236.98      238.77     56.91 o 
  14 -10   4     1182.11     1181.47     98.97 o 
  15 -10   4      112.20       63.09     56.08 o 
  16 -10   4      478.58      472.59     72.58 o 
  17 -10   4       21.65       46.19     52.78 o 
  18 -10   4        5.09        0.00     54.02 o 
 -12  -9   4        0.76        4.54     48.25 o 
 -11  -9   4        0.49       65.57     47.01 o 
 -10  -9   4     1161.34      956.72     84.13 o 
  -9  -9   4        8.31       34.64     40.83 o 
  -8  -9   4      110.40       47.84     38.76 o 
  -7  -9   4       73.14       48.02     26.46 o 
  -6  -9   4        2.91       24.74     33.40 o 
  -5  -9   4       80.03       83.30     36.29 o 
  -4  -9   4     5859.81     6014.35    171.44 o 
  -3  -9   4       90.09       41.94     20.25 o 
  -2  -9   4      799.24      928.32     43.59 o 
  -1  -9   4       35.25       68.91     19.08 o 
   0  -9   4     3408.89     3734.94    154.23 o 
   1  -9   4      233.33      249.08     32.58 o 
   2  -9   4    37210.38    48354.98   1760.87 o 
   3  -9   4      932.11      680.02     53.20 o 
   4  -9   4      179.85      310.52     34.64 o 
   5  -9   4        3.53        7.42     20.21 o 
   6  -9   4      249.91      265.57     31.75 o 
   7  -9   4      415.24      343.10     35.88 o 
   8  -9   4       33.09       73.40     41.44 o 
   9  -9   4      594.58      622.53     37.53 o 
  10  -9   4     1957.06     2139.02    118.35 o 
  11  -9   4      323.18      376.09     59.80 o 
  12  -9   4       26.30       72.99     43.30 o 
  13  -9   4      827.43      660.22     75.47 o 
  14  -9   4      291.94      343.93     63.51 o 
  15  -9   4      199.09      137.74     56.50 o 
  16  -9   4       34.21        0.00     50.31 o 
  17  -9   4        0.49        0.00     50.72 o 
  18  -9   4        0.43        0.00     54.02 o 
 -13  -8   4       50.13       89.90     56.50 o 
 -12  -8   4      559.47      486.61     71.75 o 
 -11  -8   4       11.26       74.23     48.25 o 
 -10  -8   4       52.47       62.68     46.19 o 
  -9  -8   4      224.95      289.08     51.55 o 
  -8  -8   4      182.54      230.50     43.92 o 
  -7  -8   4       43.72        2.35     42.68 o 
  -6  -8   4     2574.12     2859.24     96.36 o 
  -5  -8   4        5.70        7.42     27.22 o 
  -4  -8   4     1077.86     1052.40     67.22 o 
  -3  -8   4      780.29      931.98     63.92 o 
  -2  -8   4      532.67      583.52     46.60 o 
  -1  -8   4      171.86      163.30     28.04 o 
   0  -8   4     1276.04      907.43     39.92 o 
   1  -8   4      662.16      553.00     43.71 o 
   2  -8   4    13856.83    15572.75    581.46 o 
   3  -8   4       73.24       16.08     18.97 o 
   4  -8   4     5667.74     5840.55    230.93 o 
   5  -8   4      929.46      838.37     52.78 o 
   6  -8   4    12234.60    12045.24    451.97 o 
   7  -8   4     1105.61     1119.83     63.92 o 
   8  -8   4     6665.19     7290.57    199.14 o 
   9  -8   4        2.53       16.17     15.48 o 
  10  -8   4     2791.69     3101.93    148.87 o 
  11  -8   4     1657.42     2058.19    117.12 o 
  12  -8   4       10.92       20.62     40.00 o 
  13  -8   4     1040.23     1096.52     86.60 o 
  14  -8   4     3511.19     3684.62    179.80 o 
  15  -8   4       84.18       52.78     49.90 o 
  16  -8   4       60.89       58.15     51.96 o 
  17  -8   4      170.68      220.62     63.51 o 
  18  -8   4       45.41       44.12     61.44 o 
 -14  -7   4      199.13      180.21     65.57 o 
 -13  -7   4       18.63       34.64     51.14 o 
 -12  -7   4      186.27      183.10     57.73 o 
 -11  -7   4      378.41      383.51     62.68 o 
 -10  -7   4        7.38       19.38     40.00 o 
  -9  -7   4       67.36       21.03     37.53 o 
  -8  -7   4     1775.68     1494.88     96.91 o 
  -7  -7   4       81.07       79.28     23.57 o 
  -6  -7   4      319.05      368.27     40.00 o 
  -5  -7   4      246.37      162.46     31.75 o 
  -4  -7   4       52.82       55.96     13.00 o 
  -3  -7   4      667.11      560.70     55.34 o 
  -2  -7   4      114.34       94.15     17.26 o 
  -1  -7   4      388.90      199.63     19.54 o 
   0  -7   4    19003.89    22511.86    570.79 o 
   1  -7   4       78.78       50.31     20.21 o 
   2  -7   4    14783.87    20068.94    739.81 o 
   3  -7   4      678.25      459.80     38.35 o 
   4  -7   4       14.63       56.50     17.73 o 
   5  -7   4      639.35      896.93     51.55 o 
   6  -7   4     8235.17    10048.08    377.74 o 
   7  -7   4     1344.99     1455.84     92.37 o 
   8  -7   4     2839.87     3963.50    115.61 o 
   9  -7   4      404.26      479.79     51.14 o 
  10  -7   4     1481.08     1742.72    100.21 o 
  11  -7   4      123.44      170.31     44.12 o 
  12  -7   4     1153.37     1389.31     94.02 o 
  13  -7   4       86.35       57.32     44.12 o 
  14  -7   4     1024.59      925.38     82.89 o 
  15  -7   4      404.08      318.36     62.27 o 
  16  -7   4        1.14        0.00     45.36 o 
  17  -7   4        7.62       45.77     56.50 o 
 -14  -6   4      111.09      222.27     59.80 o 
 -13  -6   4      204.34      233.00     60.21 o 
 -12  -6   4       78.06      163.30     52.37 o 
 -11  -6   4        0.05       64.33     44.12 o 
 -10  -6   4     1048.89     1074.25     81.65 o 
  -9  -6   4      254.17      251.14     46.19 o 
  -8  -6   4     4669.18     4853.69    300.63 o 
  -7  -6   4        5.00       13.20     18.96 o 
  -6  -6   4      406.77      429.74     22.46 o 
  -5  -6   4      153.27      146.18     15.31 o 
  -4  -6   4    14238.96    15188.65    316.57 o 
  -3  -6   4      512.43      667.58     23.33 o 
  -2  -6   4    28371.73    32457.45    814.52 o 
  -1  -6   4      137.85      119.37     16.61 o 
   0  -6   4    70731.64    71921.63   1788.07 o 
   1  -6   4        1.47       78.76     18.14 o 
   2  -6   4      148.05       49.90     16.50 o 
   3  -6   4        0.92       11.96     12.78 o 
   4  -6   4     4794.59     4957.23    194.64 o 
   5  -6   4     3903.89     3792.26    152.17 o 
   6  -6   4     2272.51     2496.73     83.71 o 
   7  -6   4      144.14      146.35     16.94 o 
   8  -6   4       83.39       82.42     27.63 o 
   9  -6   4        9.13        7.42     27.22 o 
  10  -6   4     5891.39     5479.31    225.16 o 
  11  -6   4       26.42       29.69     33.82 o 
  12  -6   4      351.03      203.30     47.84 o 
  13  -6   4      367.14      331.55     56.91 o 
  14  -6   4        0.55        0.00     40.41 o 
  15  -6   4       84.13      133.61     51.55 o 
  16  -6   4       86.19      138.97     56.08 o 
  17  -6   4       16.63       62.27     54.43 o 
 -15  -5   4       18.91        0.00     50.72 o 
 -14  -5   4      103.03      121.24     52.78 o 
 -13  -5   4       26.62       57.32     47.42 o 
 -12  -5   4      296.34      305.57     56.08 o 
 -11  -5   4       50.42        6.19     37.94 o 
 -10  -5   4      470.78      295.68     49.07 o 
  -9  -5   4      241.93      257.74     44.54 o 
  -8  -5   4     1307.64     1351.53     52.50 o 
  -7  -5   4      344.90      472.69     41.09 o 
  -6  -5   4      742.39      719.76     28.36 o 
  -5  -5   4      177.97      141.90     13.71 o 
  -4  -5   4     1348.71     1072.68     31.90 o 
  -3  -5   4      166.73      137.27     11.11 o 
  -2  -5   4    93745.70   109722.91   2215.41 o 
  -1  -5   4       44.11        0.00      9.91 o 
   0  -5   4     7942.80    10631.42    273.52 o 
   1  -5   4     2462.75     2784.81    115.05 o 
   2  -5   4     4410.52     7339.97    278.36 o 
   3  -5   4     2489.76     2110.15     89.90 o 
   4  -5   4      959.75      772.39     42.48 o 
   5  -5   4      906.87      900.50     75.05 o 
   6  -5   4      252.09      333.33     20.69 o 
   7  -5   4     2298.18     2286.36     86.39 o 
   8  -5   4     2255.52     2039.39     65.75 o 
   9  -5   4        6.34       13.61     27.63 o 
  10  -5   4     1332.46     1085.80     74.64 o 
  11  -5   4      134.58       48.66     34.64 o 
  12  -5   4       22.04       21.44     35.88 o 
  13  -5   4      348.00      450.73     60.21 o 
  14  -5   4      438.81      355.06     60.21 o 
  15  -5   4       83.24       18.14     48.66 o 
  16  -5   4       44.88       14.85     47.84 o 
  17  -5   4        6.95       12.37     50.72 o 
 -15  -4   4      275.60      347.22     66.81 o 
 -14  -4   4        7.60       48.25     46.19 o 
 -13  -4   4      426.77      436.30     62.27 o 
 -12  -4   4     2002.03     2153.45    122.89 o 
 -11  -4   4        5.57       10.31     36.29 o 
 -10  -4   4       24.67       28.03     21.10 o 
  -9  -4   4      935.73      975.32     61.44 o 
  -8  -4   4      648.83      925.84     37.41 o 
  -7  -4   4      307.44      405.08     21.47 o 
  -6  -4   4    43867.02    51311.06   1043.38 o 
  -5  -4   4      951.25     1264.96     36.14 o 
  -4  -4   4    18694.65    19899.19    409.42 o 
  -3  -4   4     1561.33     1273.52     35.65 o 
  -2  -4   4    19333.37    21385.31    437.61 o 
  -1  -4   4     3742.74     3516.72     77.98 o 
   1  -4   4     4491.55     6883.05    261.45 o 
   2  -4   4      553.93     1492.41     66.81 o 
   3  -4   4     4452.13     4640.94    179.80 o 
   4  -4   4     3290.51     3567.82     99.58 o 
   5  -4   4      657.75      568.01     26.71 o 
   6  -4   4    12665.40    14872.66    380.72 o 
   7  -4   4      191.42      201.14     17.29 o 
   8  -4   4      231.71      179.28     25.36 o 
   9  -4   4      127.76      120.42     32.17 o 
  10  -4   4      335.79      341.45     45.36 o 
  11  -4   4      265.69      255.26     45.36 o 
  12  -4   4      795.75      790.53     69.28 o 
  13  -4   4       29.81       18.97     36.70 o 
  14  -4   4       38.89       42.89     42.06 o 
  15  -4   4        2.97        0.00     42.89 o 
  16  -4   4       64.09       63.92     49.49 o 
  17  -4   4      168.16      248.67     65.16 o 
 -16  -3   4       16.67       56.50     53.20 o 
 -15  -3   4       28.73       32.17     46.60 o 
 -14  -3   4      395.36      391.76     61.03 o 
 -13  -3   4        0.35        0.41     44.12 o 
 -12  -3   4       36.58       14.43     40.83 o 
 -11  -3   4      197.54      242.32     30.39 o 
 -10  -3   4      351.81      363.46     31.88 o 
  -9  -3   4      692.23      810.54     42.47 o 
  -8  -3   4     3521.63     3556.14     85.54 o 
  -7  -3   4      620.36      543.86     25.13 o 
  -6  -3   4      718.23      821.46     28.78 o 
  -5  -3   4      240.85      368.04     17.11 o 
  -4  -3   4     2762.73     2448.15     57.92 o 
  -3  -3   4        0.64       25.74      6.99 o 
  -2  -3   4     1049.04      217.30     14.48 o 
  -1  -3   4       20.20       98.29      8.09 o 
   0  -3   4       47.94        1.65     11.96 o 
   1  -3   4      604.07      567.85     32.99 o 
   2  -3   4      490.48      683.73     37.53 o 
   3  -3   4     1513.07     1371.77     52.99 o 
   4  -3   4      254.63      162.18     13.77 o 
   5  -3   4      672.06      752.48     65.77 o 
   6  -3   4    22910.07    27102.72    682.65 o 
   7  -3   4      269.14      362.14     23.58 o 
   8  -3   4      165.03      158.95     17.48 o 
   9  -3   4       15.18       16.50     27.63 o 
  10  -3   4     1919.38     1739.84     96.08 o 
  11  -3   4       73.33       32.17     34.64 o 
  12  -3   4      308.11      273.00     49.49 o 
  13  -3   4        0.05       19.38     41.24 o 
  14  -3   4      410.23      460.63     66.39 o 
  15  -3   4      249.02      309.29     61.44 o 
  16  -3   4        1.97        0.00     44.12 o 
 -16  -2   4      180.05      112.58     56.08 o 
 -15  -2   4        0.19        0.00     42.06 o 
 -14  -2   4       49.22      109.69     47.42 o 
 -13  -2   4      203.29      217.32     51.14 o 
 -12  -2   4        0.11        0.00     22.29 o 
 -11  -2   4      103.19       27.21     23.07 o 
 -10  -2   4     2540.60     2302.32     79.75 o 
  -9  -2   4        1.77       14.84     17.50 o 
  -8  -2   4     6323.35     7012.09    154.43 o 
  -7  -2   4       21.20       23.07     11.21 o 
  -6  -2   4     4726.98     5328.90    124.15 o 
  -5  -2   4     1078.98     1544.35     40.23 o 
  -4  -2   4     1686.31     2184.61     56.43 o 
  -3  -2   4      467.90      347.79     14.24 o 
  -2  -2   4      713.50      944.60     25.34 o 
  -1  -2   4       12.20       68.00      7.98 o 
   0  -2   4     7469.84     6451.70    243.30 o 
   1  -2   4       81.42       16.91      9.48 o 
   2  -2   4    14628.87    14423.43    364.45 o 
   3  -2   4      933.73      772.00     28.42 o 
   4  -2   4    34866.50    40726.95   1016.75 o 
   5  -2   4     2330.09     2164.53     66.12 o 
   6  -2   4      213.84      324.58     25.77 o 
   7  -2   4        9.69        9.44     12.13 o 
   8  -2   4        1.09       31.59     23.92 o 
   9  -2   4       22.81       12.37     28.04 o 
  10  -2   4     1751.41     2207.48    115.05 o 
  11  -2   4       95.21       57.73     37.11 o 
  12  -2   4      718.91      545.99     60.62 o 
  13  -2   4      458.51      455.27     61.44 o 
  14  -2   4      179.38      143.92     49.07 o 
  15  -2   4        0.27       44.95     45.77 o 
  16  -2   4      274.02      226.81     61.86 o 
 -17  -1   4       15.54        0.00     43.30 o 
 -16  -1   4       35.63       20.62     44.95 o 
 -15  -1   4      132.44      125.78     48.66 o 
 -14  -1   4      160.83      188.32     33.57 o 
 -13  -1   4      189.86      209.59     37.53 o 
 -12  -1   4       61.54       43.19     24.49 o 
 -11  -1   4      227.51      228.89     28.27 o 
 -10  -1   4     1004.23      870.02     69.90 o 
  -9  -1   4       65.19       53.38     29.69 o 
  -8  -1   4     6220.78     4962.80    112.17 o 
  -7  -1   4     3352.15     3170.04     76.19 o 
  -6  -1   4      902.63      932.94     28.44 o 
  -5  -1   4      867.86      783.84     24.24 o 
  -4  -1   4    19775.18    23278.07    475.54 o 
  -3  -1   4      774.95     1099.40     29.26 o 
  -2  -1   4      710.74     2390.52     53.45 o 
  -1  -1   4      539.36     1027.61     33.23 o 
   0  -1   4      616.94     1723.75     72.58 o 
   1  -1   4      853.61      781.38     26.58 o 
   2  -1   4    80545.69    92548.71   2296.51 o 
   3  -1   4     2551.94     2677.68     76.10 o 
   4  -1   4    21807.96    25024.86    628.90 o 
   5  -1   4     1413.51     1384.06     71.34 o 
   6  -1   4     7441.40     7380.39    195.94 o 
   7  -1   4      494.30      591.25     30.53 o 
   8  -1   4    11238.09    10680.85    960.44 o 
   9  -1   4      214.66      205.37     37.94 o 
  10  -1   4        2.82        0.00     31.34 o 
  11  -1   4     1546.99     1569.93     98.15 o 
  12  -1   4        0.74        0.00     34.64 o 
  13  -1   4       82.23       69.69     46.60 o 
  14  -1   4      973.73      722.08     76.29 o 
  15  -1   4        1.26        0.00     44.54 o 
  16  -1   4       83.05      164.54     63.09 o 
 -17   0   4        8.38        7.42     46.60 o 
 -16   0   4       12.70        0.00     40.83 o 
 -15   0   4        3.27       40.25     30.61 o 
 -14   0   4      226.89      158.85     32.76 o 
 -13   0   4      516.92      615.76     45.19 o 
 -12   0   4      986.61      757.54     61.03 o 
 -11   0   4       21.47        0.00     27.22 o 
 -10   0   4     2901.88     2883.78    127.43 o 
  -9   0   4     1364.42     1483.78     57.53 o 
  -8   0   4     5291.62     6107.79    133.93 o 
  -7   0   4       19.18        1.33      7.32 o 
  -6   0   4     6457.20     6244.17    134.31 o 
  -5   0   4      774.47     1065.02     29.15 o 
  -4   0   4     5064.80     4483.49     96.96 o 
  -3   0   4     2429.47     2190.17     50.32 o 
  -2   0   4    13662.72    17248.17    432.16 o 
  -1   0   4     1880.68     1327.04     65.16 o 
   0   0   4     6846.75     5773.72    121.57 o 
   1   0   4       51.17      196.74     11.97 o 
   2   0   4    31788.12    38999.80    972.00 o 
   3   0   4      993.66      976.00     54.85 o 
   4   0   4    15887.57    16433.87    417.39 o 
   5   0   4      137.52       88.19     14.67 o 
   6   0   4     7118.26     7916.61    210.35 o 
   7   0   4       24.44       61.44     16.83 o 
   8   0   4     1138.53     1166.15     47.97 o 
   9   0   4      575.95      515.89     50.31 o 
  10   0   4       75.71       50.31     34.23 o 
  11   0   4      250.41      185.57     44.95 o 
  12   0   4      814.30     1111.78     87.42 o 
  13   0   4       18.66       24.74     43.30 o 
  14   0   4       19.92       18.14     45.77 o 
  15   0   4        6.81       19.79     50.31 o 
 -18   1   4       34.68       94.02     57.32 o 
 -17   1   4        1.68       37.53     47.01 o 
 -16   1   4       28.73       19.14     30.26 o 
 -15   1   4        3.42        0.00     38.15 o 
 -14   1   4     3504.12     3447.24    217.94 o 
 -13   1   4       39.08       85.78     37.53 o 
 -12   1   4      848.26      983.94     70.93 o 
 -11   1   4      896.31      892.39     63.51 o 
 -10   1   4       67.03       75.47     27.63 o 
  -9   1   4       36.60       32.17     23.51 o 
  -8   1   4    12640.35    15236.34    317.58 o 
  -7   1   4       48.81       22.90      7.79 o 
  -6   1   4       12.39       10.66      7.00 o 
  -5   1   4      257.11      304.57     22.69 o 
  -4   1   4     2694.31     3520.38     84.11 o 
  -3   1   4     4474.93     3414.44     74.59 o 
  -2   1   4   362497.91   407095.81  10242.23 o 
  -1   1   4     2523.36     3245.56     70.76 o 
   0   1   4     7972.90    12048.31    248.05 o 
   1   1   4     4025.60     3928.04    105.03 o 
   2   1   4      395.86      327.87     52.17 o 
   3   1   4     4671.89     4647.37    126.27 o 
   4   1   4    24697.78    28414.13    714.31 o 
   5   1   4     1379.93     1613.26     55.66 o 
   6   1   4      842.01      796.56     38.17 o 
   7   1   4      150.09      218.67     23.30 o 
   8   1   4      818.63      838.98     40.81 o 
   9   1   4     1684.77     1529.93     90.72 o 
  10   1   4      533.87      395.06     52.37 o 
  11   1   4       91.48       78.76     41.24 o 
  12   1   4       47.25      106.81     46.60 o 
  13   1   4       20.06        0.00     38.76 o 
  14   1   4       48.30       61.44     46.60 o 
  15   1   4      103.92       96.50     56.50 o 
 -18   2   4        7.39       23.75     32.49 o 
 -17   2   4       91.54       68.25     34.99 o 
 -16   2   4      797.13      764.89     93.82 o 
 -15   2   4        0.60        0.00     25.19 o 
 -14   2   4      106.61      240.01     49.90 o 
 -13   2   4      971.99      905.59     70.10 o 
 -12   2   4       20.96       17.73     29.28 o 
 -11   2   4       74.62      105.16     32.58 o 
 -10   2   4      967.86      607.85     48.25 o 
  -9   2   4        1.55        0.00     20.62 o 
  -8   2   4     3099.52     2776.08    174.75 o 
  -7   2   4     3963.41     3620.67     82.74 o 
  -6   2   4      890.14     1166.35     32.25 o 
  -5   2   4       92.73      118.75      9.64 o 
  -4   2   4    17042.42    23423.48    477.77 o 
  -3   2   4    17649.46    19553.76    399.64 o 
  -2   2   4    23842.08    24362.08    616.80 o 
  -1   2   4     1384.37     1200.82     29.77 o 
   0   2   4    17577.96    20618.23    421.55 o 
   1   2   4      192.38      226.02     14.86 o 
   2   2   4      155.20      174.62     14.62 o 
   3   2   4      246.61      256.75     19.53 o 
   4   2   4       70.99       35.78     15.13 o 
   5   2   4        2.11        0.00     14.50 o 
   6   2   4     9262.51    10007.37    264.80 o 
   7   2   4       38.86       52.51     18.60 o 
   8   2   4     2655.60     2595.06    107.63 o 
   9   2   4        2.21       20.21     33.82 o 
  10   2   4     3210.81     2922.13    142.68 o 
  11   2   4       82.45        4.54     36.70 o 
  12   2   4      302.87      303.10     57.73 o 
  13   2   4       63.99      160.00     50.31 o 
  14   2   4        0.06        0.00     48.66 o 
 -18   3   4      296.01      312.54     45.26 o 
 -17   3   4       16.50        9.10     31.26 o 
 -16   3   4      118.77       86.44     31.77 o 
 -15   3   4      684.45      643.73     63.51 o 
 -14   3   4      430.59      368.67     49.49 o 
 -13   3   4       12.26       43.71     32.99 o 
 -12   3   4     3443.45     3083.37    136.91 o 
 -11   3   4      328.52      253.20     35.46 o 
 -10   3   4      417.01      575.27     46.19 o 
  -9   3   4     3528.55     3802.55    129.49 o 
  -8   3   4       93.69       79.44     14.62 o 
  -7   3   4       77.76       62.32     10.34 o 
  -6   3   4     4232.18     4833.88    106.47 o 
  -5   3   4     5928.96     6513.44    139.38 o 
  -4   3   4    47300.76    54883.05   1112.04 o 
  -3   3   4     1393.54     1324.62     46.64 o 
  -2   3   4      992.94      908.07     80.62 o 
  -1   3   4     1828.60     1344.88     59.41 o 
   0   3   4     7852.10     8988.30    188.12 o 
   1   3   4        0.26        0.00      8.62 o 
   2   3   4     4370.73     4785.17    130.52 o 
   3   3   4      154.51      218.66     28.25 o 
   4   3   4      603.99      509.92     29.60 o 
   5   3   4      400.48      352.12     59.18 o 
   6   3   4     1552.53     1656.64     61.23 o 
   7   3   4       29.73       37.43     21.65 o 
   8   3   4      111.77      160.42     39.59 o 
   9   3   4       75.45      108.87     41.24 o 
  10   3   4      807.07      757.54     68.46 o 
  11   3   4      119.32      122.89     47.01 o 
  12   3   4        6.78       36.29     44.54 o 
  13   3   4       14.52       62.27     50.31 o 
  14   3   4      356.24      390.94     72.58 o 
 -18   4   4        1.17        0.00     32.69 o 
 -17   4   4      403.79      328.70     44.25 o 
 -16   4   4      251.34      275.55     39.49 o 
 -15   4   4        0.02        0.00     37.53 o 
 -14   4   4      627.20      515.06     53.61 o 
 -13   4   4      214.18      195.06     40.00 o 
 -12   4   4      353.74      264.34     40.00 o 
 -11   4   4     1611.27     1586.02     82.89 o 
 -10   4   4     2423.11     1913.04     91.14 o 
  -9   4   4      811.69      883.42     51.75 o 
  -8   4   4     6659.75     7157.61    155.47 o 
  -7   4   4      506.30      572.22     25.80 o 
  -6   4   4    14420.53    16155.23    335.09 o 
  -5   4   4       41.55        5.95      8.21 o 
  -4   4   4    13268.05    15722.08    324.45 o 
  -3   4   4      289.86      279.91     35.26 o 
  -2   4   4     5942.76     6793.28    144.20 o 
  -1   4   4       90.45      109.26      9.00 o 
   0   4   4     8206.14     7720.76    163.67 o 
   1   4   4       68.97       82.86     13.85 o 
   2   4   4     2008.91     1929.26     93.40 o 
   3   4   4     2629.61     2539.99     79.34 o 
   4   4   4      493.58      608.33     56.08 o 
   5   4   4      157.52      183.99     22.99 o 
   6   4   4      842.31      741.93     54.85 o 
   7   4   4        2.74        0.00     18.81 o 
   8   4   4      399.37      215.26     43.71 o 
   9   4   4      365.39      375.68     53.61 o 
  10   4   4      176.50      114.23     43.30 o 
  11   4   4       10.45       22.27     43.30 o 
  12   4   4      511.51      455.27     65.98 o 
  13   4   4        0.03       15.67     47.01 o 
 -18   5   4       34.56        6.37     32.39 o 
 -17   5   4       72.18       44.64     32.94 o 
 -16   5   4        7.62        0.00     37.53 o 
 -15   5   4       16.95        0.00     34.64 o 
 -14   5   4      617.51      687.44     61.44 o 
 -13   5   4       51.59       34.64     32.17 o 
 -12   5   4        3.33        0.00     26.80 o 
 -11   5   4      311.84      264.34     36.29 o 
 -10   5   4     1838.87     1645.40     81.65 o 
  -9   5   4       19.33        4.55     14.97 o 
  -8   5   4    12044.29    13650.90    286.99 o 
  -7   5   4     1008.32     1052.80     32.84 o 
  -6   5   4     4219.10     4654.95    104.71 o 
  -5   5   4      282.04      298.75     21.82 o 
  -4   5   4       96.98      273.94     24.33 o 
  -3   5   4      290.55      363.99     22.60 o 
  -2   5   4    16877.82    17813.83    367.32 o 
  -1   5   4        2.40        2.89      7.21 o 
   0   5   4     2377.88     2661.64     71.90 o 
   1   5   4      386.80      298.57     38.35 o 
   2   5   4     3250.58     3515.45    103.28 o 
   3   5   4      155.34      153.27     21.66 o 
   4   5   4     1473.54     1790.61    158.15 o 
   5   5   4        3.20        0.00     17.79 o 
   6   5   4     2213.26     2041.72     73.89 o 
   7   5   4      173.68      181.24     28.42 o 
   8   5   4       56.16       63.09     40.00 o 
   9   5   4       62.27        7.84     39.18 o 
  10   5   4      198.15      238.77     51.14 o 
  11   5   4        4.81       31.75     44.54 o 
  12   5   4       53.45       91.55     50.31 o 
 -19   6   4       86.62       76.13     38.63 o 
 -18   6   4        4.71        0.00     31.34 o 
 -17   6   4      114.69       46.52     30.76 o 
 -16   6   4      824.03      815.28     71.75 o 
 -15   6   4       12.85        0.00     36.29 o 
 -14   6   4      401.04      604.14     56.50 o 
 -13   6   4     1675.24     1594.68     89.90 o 
 -12   6   4      531.79      559.60     49.49 o 
 -11   6   4      947.64      865.18     59.38 o 
 -10   6   4    11698.69    12391.83    322.60 o 
  -9   6   4      233.72      184.25     17.91 o 
  -8   6   4      323.29      261.18     17.84 o 
  -7   6   4     4794.66     5206.86    117.20 o 
  -6   6   4     9559.03    11615.92    245.52 o 
  -5   6   4     2834.51     2476.43     78.84 o 
  -4   6   4    44638.49    49721.46   1256.24 o 
  -3   6   4     1722.67     2137.33     88.04 o 
  -2   6   4       42.50       77.47     10.36 o 
  -1   6   4        7.58       11.18      8.45 o 
   0   6   4      132.75      209.52     24.33 o 
   1   6   4      132.12       98.80     17.63 o 
   2   6   4     2563.58     2687.06     85.73 o 
   3   6   4      107.54      109.17     20.96 o 
   4   6   4       69.84       67.04     20.56 o 
   5   6   4      222.81      289.94     30.93 o 
   6   6   4      280.37      257.76     30.32 o 
   7   6   4      118.91      117.33     28.96 o 
   8   6   4      631.49      469.70     57.32 o 
   9   6   4      100.76      124.95     48.25 o 
  10   6   4      147.04       69.69     45.36 o 
  11   6   4        4.26       71.34     48.25 o 
  12   6   4        0.24       47.42     54.02 o 
 -19   7   4        5.68        0.00     34.53 o 
 -18   7   4      164.67      185.85     39.25 o 
 -17   7   4        0.28        0.00     30.31 o 
 -16   7   4       93.51      180.25     34.86 o 
 -15   7   4      694.86      710.12     64.33 o 
 -14   7   4      279.50      313.82     45.36 o 
 -13   7   4      183.93      186.81     38.76 o 
 -12   7   4     1546.38     1543.54     84.95 o 
 -11   7   4     1522.49     1407.10    112.58 o 
 -10   7   4      795.95      642.08     37.16 o 
  -9   7   4      825.13      758.32     41.10 o 
  -8   7   4       90.68       62.78     26.56 o 
  -7   7   4      528.15      625.75     27.05 o 
  -6   7   4     7548.80     7697.70    167.38 o 
  -5   7   4      287.75      354.93     63.30 o 
  -4   7   4      505.12      886.74    126.39 o 
  -3   7   4     1795.95     2165.51     70.18 o 
  -2   7   4        5.50        4.32     10.01 o 
  -1   7   4      400.84      410.03     32.98 o 
   0   7   4       64.85       40.89     15.54 o 
   1   7   4        7.79       20.33     16.70 o 
   2   7   4      112.89      129.85     65.36 o 
   3   7   4      116.26      157.33     35.46 o 
   4   7   4        2.54       11.48     20.21 o 
   5   7   4        3.06        0.00     26.39 o 
   6   7   4      382.65      417.00     44.33 o 
   7   7   4       75.56      102.98     28.47 o 
   8   7   4      437.80      435.47     61.03 o 
   9   7   4        1.87        0.00     42.06 o 
  10   7   4       60.15        0.00     42.06 o 
  11   7   4       31.73       69.69     54.02 o 
 -19   8   4        9.31        0.00     33.39 o 
 -18   8   4       12.74       33.72     52.37 o 
 -17   8   4      452.26      440.56     81.65 o 
 -16   8   4       42.58      118.97     36.29 o 
 -15   8   4      103.17       73.68     56.08 o 
 -14   8   4     1438.89     1537.36     91.14 o 
 -13   8   4       13.79       33.40     24.42 o 
 -12   8   4     1632.80     1858.07     71.69 o 
 -11   8   4      661.49      559.68     36.74 o 
 -10   8   4       21.57       41.31     14.66 o 
  -9   8   4      167.04      174.95     19.03 o 
  -8   8   4     6665.73     7141.91    158.92 o 
  -7   8   4      494.65      412.55     22.33 o 
  -6   8   4     3064.50     3196.92    100.01 o 
  -5   8   4      318.78      301.21     25.58 o 
  -4   8   4      364.79      410.79     27.52 o 
  -3   8   4      202.03      152.42     19.67 o 
  -2   8   4       50.96       69.58     12.46 o 
  -1   8   4      171.57      183.48     29.45 o 
   0   8   4     3052.43     3206.70    100.07 o 
   1   8   4        5.74        9.81     18.56 o 
   2   8   4      146.71      124.60     24.17 o 
   3   8   4       35.37        3.68     21.70 o 
   4   8   4       24.84       36.22     24.31 o 
   5   8   4       10.96       20.11     24.27 o 
   6   8   4     1429.96     1432.92     67.77 o 
   7   8   4        0.34        0.00     25.32 o 
   8   8   4      273.54      323.72     56.91 o 
   9   8   4       91.10      136.91     53.20 o 
  10   8   4       95.91       25.57     50.72 o 
 -19   9   4      133.51      127.43     58.56 o 
 -18   9   4        0.91        0.00     44.54 o 
 -17   9   4      148.01      309.70     64.33 o 
 -16   9   4      113.40       97.63     32.69 o 
 -15   9   4        2.92        6.76     26.83 o 
 -14   9   4       66.72       57.20     27.54 o 
 -13   9   4      200.38      189.31     30.42 o 
 -12   9   4       15.49       26.71     22.47 o 
 -11   9   4        9.01        2.30     19.19 o 
 -10   9   4     1765.67     1722.44     53.14 o 
  -9   9   4       23.13       31.10     14.82 o 
  -8   9   4     3331.31     3450.24     86.02 o 
  -7   9   4      288.44      261.55     27.41 o 
  -6   9   4     1756.69     2128.48     75.62 o 
  -5   9   4     1285.45     1165.64     50.53 o 
  -4   9   4       24.90        7.45     30.10 o 
  -3   9   4      333.73      384.85     75.26 o 
  -2   9   4     6695.93     7100.34    156.92 o 
  -1   9   4        5.87       21.43     19.19 o 
   0   9   4     1564.21     1602.10     64.12 o 
   1   9   4        5.91       20.67     20.43 o 
   2   9   4     1794.77     1959.94     75.78 o 
   3   9   4      253.60      287.77     32.60 o 
   4   9   4     2945.43     2908.55    141.65 o 
   5   9   4        0.19        0.36     24.78 o 
   6   9   4      104.01      201.29     35.67 o 
   7   9   4      165.61      158.49     35.23 o 
   8   9   4        0.40       15.67     45.36 o 
   9   9   4        4.85        0.00     47.84 o 
 -19  10   4       10.75        6.60     54.02 o 
 -18  10   4       82.32      103.10     56.91 o 
 -17  10   4       99.52       40.00     46.60 o 
 -16  10   4      942.32      940.64     90.72 o 
 -15  10   4       95.08       74.23     46.60 o 
 -14  10   4       83.58      178.15     50.72 o 
 -13  10   4        6.24       32.99     39.18 o 
 -12  10   4      160.70      228.46     50.72 o 
 -11  10   4      266.53      210.31     47.01 o 
 -10  10   4     5336.31     5387.42    127.35 o 
  -9  10   4      611.70      701.57     32.82 o 
  -8  10   4       64.35      141.24     35.82 o 
  -7  10   4      201.82      158.90     30.10 o 
  -6  10   4        1.89        0.00     18.67 o 
  -5  10   4       54.86       34.50     24.74 o 
  -4  10   4     8299.53     8429.40    230.44 o 
  -3  10   4       15.46       30.75     16.44 o 
  -2  10   4     2273.02     2122.83    199.80 o 
  -1  10   4      199.91      214.42     27.25 o 
   0  10   4     2391.53     2334.80    175.26 o 
   1  10   4      933.27     1042.87     78.15 o 
   2  10   4     4979.21     4813.02    147.35 o 
   3  10   4      254.67      279.60     34.90 o 
   4  10   4       76.35       44.66     27.04 o 
   5  10   4       46.76       60.28     36.91 o 
   6  10   4       84.84      108.45     33.52 o 
   7  10   4       10.45       64.74     47.42 o 
   8  10   4      760.03      734.86     80.41 o 
 -18  11   4      309.48      280.01     68.04 o 
 -17  11   4       35.66       74.64     51.96 o 
 -16  11   4      323.39      326.19     68.04 o 
 -15  11   4      232.93      211.55     55.26 o 
 -14  11   4       63.25       60.21     43.71 o 
 -13  11   4       31.71       27.22     38.76 o 
 -12  11   4     2390.66     2329.54    129.49 o 
 -11  11   4       11.23       11.96     34.23 o 
 -10  11   4       25.29        0.00     21.36 o 
  -9  11   4      159.48      164.37     46.19 o 
  -8  11   4      190.81      212.26     45.57 o 
  -7  11   4      138.60      155.43     27.10 o 
  -6  11   4     9674.98    10063.87    336.30 o 
  -5  11   4       27.04       40.61     21.50 o 
  -4  11   4        6.31        0.00     30.52 o 
  -3  11   4      497.54      505.99     56.91 o 
  -2  11   4      356.01      350.24     32.90 o 
  -1  11   4      800.94      733.09     67.22 o 
   0  11   4     2141.90     2119.89    164.13 o 
   1  11   4        3.01       20.97     25.66 o 
   2  11   4      128.43      126.78     30.94 o 
   3  11   4        1.31        6.91     26.26 o 
   4  11   4       95.64      110.92     32.30 o 
   5  11   4       64.04       38.47     31.49 o 
   6  11   4      642.43      587.26     52.27 o 
   7  11   4        0.03       26.80     47.84 o 
 -18  12   4       15.64       68.04     52.78 o 
 -17  12   4      126.01       97.32     50.72 o 
 -16  12   4        2.63        6.60     46.60 o 
 -15  12   4       18.47       31.75     47.42 o 
 -14  12   4     1350.09     1189.72     94.85 o 
 -13  12   4        0.33       37.94     42.89 o 
 -12  12   4       30.90        0.00     37.11 o 
 -11  12   4       94.01       51.96     38.35 o 
 -10  12   4       12.51        7.84     24.07 o 
  -9  12   4        9.70        0.00     23.18 o 
  -8  12   4      366.52      391.05     35.57 o 
  -7  12   4      775.31      800.56     45.89 o 
  -6  12   4        1.19        0.00     19.76 o 
  -5  12   4        2.35       18.14     37.11 o 
  -4  12   4       11.00        1.24     36.70 o 
  -3  12   4      296.91      188.87     47.42 o 
  -2  12   4       78.44      127.43     44.12 o 
  -1  12   4      261.24      255.68     51.96 o 
   0  12   4        1.67        0.00     44.12 o 
   1  12   4       63.73       98.97     47.01 o 
   2  12   4      380.56      416.50     62.27 o 
   3  12   4       72.01        0.00     44.12 o 
   4  12   4       43.22       11.96     46.60 o 
   5  12   4        8.45        0.00     49.07 o 
   6  12   4      142.34       95.67     57.32 o 
 -18  13   4       78.64       33.40     50.72 o 
 -17  13   4       29.84       53.61     51.55 o 
 -16  13   4      844.18      580.63     79.59 o 
 -15  13   4       74.08       82.48     48.25 o 
 -14  13   4      126.67      202.89     57.32 o 
 -13  13   4      973.01     1058.58     91.96 o 
 -12  13   4      195.78      116.70     45.36 o 
 -11  13   4       45.69       35.26     26.52 o 
 -10  13   4      637.04      634.30     58.15 o 
  -9  13   4       16.54        9.95     35.46 o 
  -8  13   4     1041.46     1056.20     73.40 o 
  -7  13   4      137.73      168.25     44.54 o 
  -6  13   4      225.70      175.26     48.25 o 
  -5  13   4     1021.41      998.79     82.48 o 
  -4  13   4       34.08       54.43     43.71 o 
  -3  13   4       26.00        7.42     41.65 o 
  -2  13   4     1000.22      686.61     71.75 o 
  -1  13   4      111.69      182.68     52.37 o 
   0  13   4        1.07       47.42     47.84 o 
   1  13   4        2.24        0.00     42.89 o 
   2  13   4      112.13      200.42     56.50 o 
   3  13   4       18.91        0.00     47.42 o 
   4  13   4      244.22      247.84     64.74 o 
   5  13   4       16.15       36.70     56.50 o 
 -17  14   4       77.86      105.98     56.91 o 
 -16  14   4      117.04      227.63     62.27 o 
 -15  14   4      181.41      190.11     60.21 o 
 -14  14   4       41.41       45.77     50.31 o 
 -13  14   4      133.35       77.94     49.07 o 
 -12  14   4      606.19      618.98     73.82 o 
 -11  14   4      158.33      100.80     31.46 o 
 -10  14   4      299.45      360.05     39.50 o 
  -9  14   4      689.84      680.02    106.60 o 
  -8  14   4      333.94      447.85     59.80 o 
  -7  14   4       43.10       13.20     41.65 o 
  -6  14   4      791.82      729.09     73.40 o 
  -5  14   4        1.27       18.14     43.71 o 
  -4  14   4      637.83      606.61     70.93 o 
  -3  14   4        8.26       35.46     43.71 o 
  -2  14   4     2062.32     1782.72    117.53 o 
  -1  14   4       91.97       87.01     51.14 o 
   0  14   4      729.32      582.28     75.47 o 
   1  14   4      163.48      122.06     57.73 o 
   2  14   4      275.36      245.78     65.16 o 
   3  14   4        0.04       15.67     55.26 o 
   4  14   4      145.51       75.47     60.62 o 
 -17  15   4       16.61       42.06     54.02 o 
 -16  15   4        8.47      101.45     55.26 o 
 -15  15   4      141.98       79.59     52.37 o 
 -14  15   4      146.36      144.33     55.67 o 
 -13  15   4       40.78       19.38     47.84 o 
 -12  15   4     1682.54     1729.11    115.47 o 
 -11  15   4        7.15        5.39     29.16 o 
 -10  15   4      146.62      197.53     51.96 o 
  -9  15   4       61.62       56.50     46.60 o 
  -8  15   4      133.48      101.86     49.49 o 
  -7  15   4      443.31      382.69     63.51 o 
  -6  15   4     1255.11     1461.07    109.28 o 
  -5  15   4        1.81       52.37     48.66 o 
  -4  15   4      171.58      147.63     55.26 o 
  -3  15   4      436.88      497.74     70.52 o 
  -2  15   4      393.14      463.10     73.40 o 
  -1  15   4       20.02       17.32     54.02 o 
   0  15   4      150.27      204.95     64.33 o 
   1  15   4       49.66        0.00     48.66 o 
   2  15   4       82.88       46.19     53.20 o 
   3  15   4        0.85        0.00     57.32 o 
 -16  16   4      123.40      197.12     64.74 o 
 -15  16   4       13.67       19.38     49.07 o 
 -14  16   4      237.50      156.29     61.44 o 
 -13  16   4       57.15       74.64     51.14 o 
 -12  16   4       14.04        0.00     44.12 o 
 -11  16   4      376.88      451.56     65.98 o 
 -10  16   4        1.60        0.00     44.12 o 
  -9  16   4       47.79       37.11     49.07 o 
  -8  16   4      610.72      634.24     77.12 o 
  -7  16   4       25.21       54.02     51.14 o 
  -6  16   4      134.83      108.04     55.26 o 
  -5  16   4       12.76       37.94     48.66 o 
  -4  16   4       22.50        0.00     47.84 o 
  -3  16   4       89.90       79.59     52.37 o 
  -2  16   4      175.01      188.05     60.62 o 
  -1  16   4       79.24      129.49     59.38 o 
   0  16   4        5.21        0.00     50.72 o 
   1  16   4        1.11       26.80     58.15 o 
 -15  17   4      150.41      203.30     64.33 o 
 -14  17   4        2.23       17.32     52.78 o 
 -11  17   4      178.13      172.79     57.73 o 
 -10  17   4      537.62      545.58     75.05 o 
  -9  17   4       41.99       55.67     49.90 o 
  -8  17   4       40.30       21.44     50.31 o 
  -7  17   4      213.64      270.93     64.74 o 
  -6  17   4        2.19        0.00     50.31 o 
  -5  17   4        0.47        0.00     50.72 o 
  -4  17   4      179.46      181.86     62.27 o 
  -3  17   4        0.41        0.00     55.26 o 
  -2  17   4        1.44       44.12     56.08 o 
  -1  17   4       40.91       77.12     57.73 o 
 -11  18   4      113.47       21.44     50.72 o 
 -10  18   4       98.15      108.87     59.38 o 
  -9  18   4       68.14       69.69     56.50 o 
  -8  18   4        0.57        0.00     45.36 o 
  -7  18   4       36.69       54.02     54.85 o 
  -6  18   4      163.64       56.50     59.80 o 
  -5  18   4       32.86       59.38     62.68 o 
  -4  18   4      130.65      188.05     70.10 o 
  -3  18   4        4.81        0.00     53.61 o 
 -11  19   4        0.41        0.00     51.55 o 
 -10  19   4        2.19        0.00     51.96 o 
  -9  19   4       16.82        0.00     54.85 o 
  -8  19   4       69.48       66.39     59.38 o 
  -7  19   4        7.01        0.00     55.67 o 
  -6  19   4      221.57      342.69     81.24 o 
   5 -22   5       19.46        0.00     82.48 o 
   6 -22   5       64.48       86.19     84.95 o 
   7 -22   5       91.69      120.42     80.00 o 
   8 -22   5       15.29        1.65     72.17 o 
   9 -22   5       35.66        0.00     76.70 o 
  10 -22   5       19.12        0.00     66.81 o 
   2 -21   5       16.57       56.50     72.17 o 
   3 -21   5       49.44        0.82     68.87 o 
   4 -21   5       49.70        0.00     72.17 o 
   5 -21   5      111.71      190.93     82.06 o 
   6 -21   5        2.23        0.00     60.21 o 
   7 -21   5      244.67      185.98     80.00 o 
   8 -21   5       85.65       96.50     75.88 o 
   9 -21   5       22.22       39.59     69.28 o 
  10 -21   5      302.61      284.54     81.24 o 
   0 -20   5       45.16      139.80     74.64 o 
   1 -20   5       53.49       43.71     65.16 o 
   2 -20   5       52.83       81.24     65.57 o 
   3 -20   5       44.41       70.10     64.33 o 
   4 -20   5        5.99       89.07     63.92 o 
   5 -20   5      666.10      503.10     86.60 o 
   6 -20   5       53.56       77.94     68.87 o 
   7 -20   5       88.35        7.84     65.16 o 
   8 -20   5      462.71      533.21     88.66 o 
   9 -20   5       31.82       30.93     64.33 o 
  10 -20   5      105.35       47.84     61.03 o 
  13 -20   5        6.70       18.56     76.70 o 
  14 -20   5      130.91      107.63     80.83 o 
  -2 -19   5        0.13        0.00     43.09 o 
  -1 -19   5        0.14       21.30     41.33 o 
   0 -19   5        1.01       15.26     56.08 o 
   1 -19   5       13.35      105.57     63.09 o 
   2 -19   5        0.06        0.00     54.85 o 
   3 -19   5     1738.66     1743.13    135.67 o 
   4 -19   5       16.29        0.00     57.32 o 
   5 -19   5      124.42      103.10     64.74 o 
   6 -19   5      252.11      310.52     71.34 o 
   7 -19   5      107.52       21.86     60.21 o 
   8 -19   5      140.30      113.82     59.80 o 
   9 -19   5      446.79      425.99     72.99 o 
  10 -19   5        0.37       13.20     51.55 o 
  13 -19   5       26.39       29.28     69.69 o 
  14 -19   5       57.66       62.68     68.87 o 
  15 -19   5      230.50      259.39     84.95 o 
  -4 -18   5        9.09       13.76     61.86 o 
  -3 -18   5        0.64       46.32     42.59 o 
  -2 -18   5        0.83        8.67     49.07 o 
  -1 -18   5       50.15      117.07     48.04 o 
   0 -18   5       39.81       39.59     54.85 o 
   1 -18   5     2781.80     2545.22    154.64 o 
   2 -18   5       11.00       64.74     54.43 o 
   3 -18   5       66.36       26.80     54.85 o 
   4 -18   5       74.71       68.46     59.38 o 
   5 -18   5        6.04        0.00     45.77 o 
   6 -18   5        5.04        0.00     48.25 o 
   7 -18   5     2007.33     1916.33    130.72 o 
   8 -18   5       14.23       27.22     51.14 o 
   9 -18   5      471.85      492.80     68.87 o 
  10 -18   5      465.12      605.79     75.05 o 
  12 -18   5        0.98        0.00     51.14 o 
  13 -18   5      270.54      280.42     77.53 o 
  14 -18   5       42.31      108.46     70.93 o 
  15 -18   5      111.42      144.33     70.52 o 
  16 -18   5       25.59        0.00     65.57 o 
  -5 -17   5       51.49      116.31     44.28 o 
  -4 -17   5        0.09        0.00     49.28 o 
  -3 -17   5      123.07       41.47     40.06 o 
  -2 -17   5        0.63        0.00     35.78 o 
  -1 -17   5      618.08      542.18     90.31 o 
   0 -17   5       40.91       80.12     35.72 o 
   1 -17   5      119.17      130.31     52.78 o 
   2 -17   5        2.06        0.00     46.60 o 
   3 -17   5        7.89       25.98     47.84 o 
   4 -17   5       49.79       67.63     51.96 o 
   5 -17   5      558.59      596.72     76.29 o 
   6 -17   5      131.37        0.00     44.95 o 
   7 -17   5      337.20      332.79     62.27 o 
   8 -17   5      158.25       61.03     48.25 o 
   9 -17   5      249.73      226.81     55.67 o 
  10 -17   5      311.74      378.98     61.86 o 
  12 -17   5       62.29        1.24     54.85 o 
  13 -17   5       89.03      132.79     63.09 o 
  14 -17   5        2.71        0.00     59.80 o 
  15 -17   5       40.72      167.01     68.87 o 
  16 -17   5      237.69      136.09     75.88 o 
  -6 -16   5        2.27        0.00     47.42 o 
  -5 -16   5       34.34       13.48     37.53 o 
  -4 -16   5        1.87        0.00     34.84 o 
  -3 -16   5      232.93      216.64     43.01 o 
  -2 -16   5      141.70      118.99     53.20 o 
  -1 -16   5     1146.58      977.34     87.84 o 
   0 -16   5       11.00        0.00     42.48 o 
   2 -16   5      189.12      122.48     49.90 o 
   3 -16   5      303.51      245.37     55.67 o 
   4 -16   5       82.64       96.91     49.07 o 
   5 -16   5     1313.72     1439.62    102.27 o 
   6 -16   5      232.20      288.67     55.26 o 
   7 -16   5       18.53        5.36     41.65 o 
   8 -16   5     1246.15     1381.48     99.80 o 
   9 -16   5       30.64        0.00     38.35 o 
  10 -16   5       41.25        0.00     40.00 o 
  12 -16   5      260.30      274.23     68.87 o 
  13 -16   5       63.88       61.86     62.27 o 
  14 -16   5      452.41      615.68     88.66 o 
  15 -16   5        4.82        0.00     63.09 o 
  16 -16   5       25.78       24.33     64.33 o 
  17 -16   5      182.37      160.00     75.88 o 
  -7 -15   5       52.93       39.59     58.56 o 
  -6 -15   5        4.86        0.00     34.53 o 
  -5 -15   5       46.85       34.45     51.14 o 
  -4 -15   5        9.71        0.00     30.45 o 
  -3 -15   5      632.57      639.41     53.03 o 
  -2 -15   5       66.52       56.91     47.42 o 
  -1 -15   5       42.62       48.66     42.48 o 
   0 -15   5       58.23       54.02     40.83 o 
   2 -15   5       19.17        3.30     39.59 o 
   3 -15   5     5817.15     5200.13    235.47 o 
   4 -15   5       10.06        0.00     38.76 o 
   5 -15   5     2308.77     2358.00    131.14 o 
   6 -15   5      326.87      309.29     53.20 o 
   7 -15   5      335.46      186.81     47.01 o 
   8 -15   5      127.33      171.14     44.95 o 
   9 -15   5     1817.81     2160.05    120.83 o 
  10 -15   5       81.25       57.73     40.83 o 
  11 -15   5     1459.12     1813.24    127.84 o 
  12 -15   5      899.14      885.79     92.79 o 
  13 -15   5      205.18      305.99     68.46 o 
  14 -15   5      132.34       99.38     58.97 o 
  15 -15   5     1115.08     1153.02    107.63 o 
  16 -15   5        0.79        0.00     60.62 o 
  17 -15   5       26.18       34.23     68.04 o 
  -8 -14   5       50.90      145.98     62.68 o 
  -7 -14   5        0.67       13.65     50.72 o 
  -6 -14   5        2.93        0.00     31.59 o 
  -5 -14   5     1028.96     1008.86     62.11 o 
  -4 -14   5      109.67      101.60     35.28 o 
  -3 -14   5       22.35        6.13     30.22 o 
  -2 -14   5       25.25       15.26     39.59 o 
  -1 -14   5     1395.32     1327.87     92.79 o 
   0 -14   5      273.16      207.43     47.84 o 
   2 -14   5        8.26        0.00     34.64 o 
   3 -14   5     1388.99     1316.73     89.07 o 
   4 -14   5      120.97      110.11     40.83 o 
   5 -14   5      725.61      730.74     64.33 o 
   6 -14   5      238.25      250.73     44.95 o 
   7 -14   5     1181.05     1304.36     87.42 o 
   8 -14   5       20.58        0.00     31.34 o 
   9 -14   5      201.50      179.80     40.83 o 
  10 -14   5      155.24      261.86     43.71 o 
  11 -14   5       20.04       52.37     50.72 o 
  12 -14   5      456.02      504.34     75.05 o 
  13 -14   5      679.79      817.75     88.25 o 
  14 -14   5        0.41        0.00     50.31 o 
  15 -14   5       37.07       94.44     59.38 o 
  16 -14   5      174.53      268.46     71.75 o 
  17 -14   5        0.32        0.00     55.26 o 
  -9 -13   5      260.48      329.90     69.69 o 
  -8 -13   5       28.06       53.20     52.78 o 
  -7 -13   5      827.53      747.97     68.87 o 
  -6 -13   5        1.77       28.64     31.35 o 
  -5 -13   5      201.48      154.34     35.41 o 
  -4 -13   5       54.82       55.19     31.00 o 
  -3 -13   5       21.50       33.19     28.42 o 
  -2 -13   5       15.26        0.00     37.94 o 
  -1 -13   5      626.29      599.60     61.44 o 
   0 -13   5       18.12        0.00     30.93 o 
   1 -13   5     1522.17     1462.30     92.37 o 
   2 -13   5      466.14      486.20     56.08 o 
   3 -13   5      513.79      616.92     58.97 o 
   4 -13   5      252.81      384.34     47.42 o 
   5 -13   5    11813.61    11936.78    465.17 o 
   6 -13   5        7.61       12.37     32.17 o 
   7 -13   5       93.36       89.90     34.64 o 
   8 -13   5      889.87      712.18     60.62 o 
   9 -13   5      503.95      464.34     51.55 o 
  10 -13   5     1688.33     1829.82     91.34 o 
  11 -13   5      575.05      541.04     68.87 o 
  12 -13   5      481.65      538.16     71.75 o 
  13 -13   5      284.14       82.89     57.32 o 
  14 -13   5      258.51      386.40     74.64 o 
  15 -13   5      221.01      148.46     63.09 o 
  16 -13   5       65.26       37.53     56.91 o 
  17 -13   5       56.20       76.29     63.51 o 
 -10 -12   5       12.46       58.56     55.67 o 
  -9 -12   5     1144.19     1396.73    110.11 o 
  -8 -12   5       15.44        0.00     47.42 o 
  -7 -12   5       19.87       26.09     48.45 o 
  -6 -12   5       31.51       39.32     55.47 o 
  -5 -12   5      207.29      193.60     36.30 o 
  -4 -12   5       24.90       44.55     29.88 o 
  -3 -12   5     1702.06     1835.59     78.29 o 
  -2 -12   5        1.21        0.00     21.85 o 
  -1 -12   5      284.52      279.64     31.93 o 
   0 -12   5       10.91        0.00     20.61 o 
   1 -12   5     3390.87     3561.74    164.95 o 
   2 -12   5      253.64      207.02     39.59 o 
   3 -12   5     5916.10     5862.82    245.78 o 
   4 -12   5      229.44      210.31     40.83 o 
   5 -12   5     1688.02     1576.95     93.61 o 
   6 -12   5       35.82       42.89     28.87 o 
   7 -12   5       39.36       72.99     32.17 o 
   8 -12   5     2092.22     2306.45    116.29 o 
   9 -12   5     2593.32     3001.72    141.45 o 
  10 -12   5      286.82      175.86     54.23 o 
  11 -12   5      152.03      164.13     50.31 o 
  12 -12   5       58.74      174.44     52.37 o 
  13 -12   5       82.15       83.71     54.02 o 
  14 -12   5      562.55      471.35     75.05 o 
  15 -12   5      158.99      129.90     59.38 o 
  16 -12   5       67.84       14.43     59.80 o 
  17 -12   5       91.11       89.49     61.03 o 
 -11 -11   5      247.29      293.20     68.04 o 
 -10 -11   5       36.98      101.45     55.26 o 
  -9 -11   5        1.90        0.00     46.19 o 
  -8 -11   5        7.18        0.00     41.24 o 
  -7 -11   5      249.88      298.30     38.48 o 
  -6 -11   5      305.99      222.34     36.23 o 
  -5 -11   5     7392.44     6756.03    198.62 o 
  -4 -11   5      525.54      551.90     58.15 o 
  -3 -11   5     1211.96     1086.23     55.24 o 
  -2 -11   5      151.97      147.70     26.68 o 
  -1 -11   5      585.08      494.11     36.01 o 
   0 -11   5      697.83      572.81     56.08 o 
   1 -11   5     3503.91     3617.41    162.89 o 
   2 -11   5      171.53      201.65     39.18 o 
   3 -11   5       93.79       37.94     29.28 o 
   4 -11   5       55.58       88.66     29.28 o 
   5 -11   5     1029.57      864.76     64.74 o 
   6 -11   5     2204.41     2061.91    104.74 o 
   7 -11   5      666.55      602.08     50.72 o 
   8 -11   5      334.63      352.17     40.41 o 
   9 -11   5    12072.03    12723.55    340.13 o 
  10 -11   5      279.96      345.58     55.67 o 
  11 -11   5       40.51      125.36     45.77 o 
  12 -11   5      317.67      375.27     61.86 o 
  13 -11   5      309.28      359.18     66.39 o 
  14 -11   5      145.87      235.47     60.62 o 
  15 -11   5      533.09      544.76     79.59 o 
  16 -11   5        3.79        2.89     52.78 o 
  17 -11   5        0.09        0.00     55.67 o 
 -12 -10   5        4.75        0.00     53.20 o 
 -11 -10   5       69.35       94.02     53.61 o 
 -10 -10   5      597.89      477.12     70.10 o 
  -9 -10   5      289.08      212.38     54.02 o 
  -8 -10   5      199.57      203.72     52.37 o 
  -7 -10   5     1729.37     1719.92     75.22 o 
  -6 -10   5       34.27       45.57     27.10 o 
  -5 -10   5     3438.94     3429.05    114.28 o 
  -4 -10   5      299.82      260.47     40.21 o 
  -3 -10   5     1443.34     1671.79     99.38 o 
  -2 -10   5       31.52        0.00     20.06 o 
  -1 -10   5     3563.24     3681.72    118.15 o 
   0 -10   5     1239.74     1197.97     72.17 o 
   1 -10   5      155.78      237.53     35.46 o 
   2 -10   5      825.70      738.99     55.26 o 
   3 -10   5       73.61      142.27     28.87 o 
   4 -10   5       53.96       17.73     22.27 o 
   5 -10   5       85.13      120.42     28.87 o 
   6 -10   5      430.65      515.48     45.36 o 
   7 -10   5    11991.04    12230.40    464.34 o 
   8 -10   5      603.41      685.11     63.92 o 
   9 -10   5     1006.01     1161.13     53.34 o 
  10 -10   5       26.89        0.00     35.05 o 
  11 -10   5      339.37      308.05     55.67 o 
  12 -10   5      205.19      188.87     55.26 o 
  13 -10   5       32.67       37.94     47.01 o 
  14 -10   5      209.88      233.82     61.03 o 
  15 -10   5        6.50       57.32     51.55 o 
  16 -10   5      312.30      372.79     72.17 o 
  17 -10   5       53.54      152.99     61.03 o 
 -13  -9   5       57.35       42.06     54.43 o 
 -12  -9   5        7.28       26.39     51.55 o 
 -11  -9   5       24.33       75.88     50.72 o 
 -10  -9   5      173.94      106.81     53.20 o 
  -9  -9   5      278.42      214.44     51.96 o 
  -8  -9   5       42.05        7.31     26.07 o 
  -7  -9   5     4262.59     4527.09    141.10 o 
  -6  -9   5       66.19      103.18     27.99 o 
  -5  -9   5      763.04      855.96     47.24 o 
  -4  -9   5       33.69       18.28     20.25 o 
  -3  -9   5        2.65        0.00     17.72 o 
  -2  -9   5       31.58        8.40     17.64 o 
  -1  -9   5     2059.65     2406.30     80.32 o 
   0  -9   5      101.31      124.66     19.96 o 
   1  -9   5      130.34       98.15     25.57 o 
   2  -9   5     2001.01     2229.33    108.46 o 
   3  -9   5    14856.20    16108.43    602.90 o 
   4  -9   5       49.26       66.81     22.68 o 
   5  -9   5    11837.17    13322.80    501.87 o 
   6  -9   5        0.18       18.56     21.44 o 
   7  -9   5       90.87      164.13     28.04 o 
   8  -9   5       54.84       18.57     17.46 o 
   9  -9   5      632.25      499.37     32.65 o 
  10  -9   5      147.46       93.20     39.18 o 
  11  -9   5     3877.34     4170.41    191.76 o 
  12  -9   5      206.03      138.15     48.66 o 
  13  -9   5      348.59      247.84     58.15 o 
  14  -9   5      286.64      291.14     63.09 o 
  15  -9   5      299.43      298.15     65.16 o 
  16  -9   5       10.16        0.00     48.25 o 
  17  -9   5      217.94      199.59     63.92 o 
 -13  -8   5       98.74      159.18     61.86 o 
 -12  -8   5       96.38      101.03     56.08 o 
 -11  -8   5       44.22      118.77     50.72 o 
 -10  -8   5        2.38        0.00     37.94 o 
  -9  -8   5     2023.08     1822.31    111.34 o 
  -8  -8   5        1.95        0.00     50.93 o 
  -7  -8   5        4.03       33.34     24.93 o 
  -6  -8   5       44.73       74.99     24.64 o 
  -5  -8   5       79.51       94.16     23.28 o 
  -4  -8   5        1.06        0.00     17.04 o 
  -3  -8   5    19855.50    21153.12    542.71 o 
  -2  -8   5        0.80        0.00     17.53 o 
  -1  -8   5    12671.24    14297.44    370.99 o 
   0  -8   5       59.70       11.59     15.88 o 
   1  -8   5        4.10       26.80     19.79 o 
   2  -8   5      703.62     1048.27     63.51 o 
   3  -8   5    25191.71    26184.55    962.08 o 
   4  -8   5      112.45      110.52     24.74 o 
   5  -8   5     1075.32     1082.50     61.86 o 
   6  -8   5     7172.31     7186.15    278.77 o 
   7  -8   5     1315.14     1222.18     48.91 o 
   8  -8   5      615.88      757.64     38.50 o 
   9  -8   5    12317.99    13127.71    347.02 o 
  10  -8   5       41.76       67.63     40.00 o 
  11  -8   5      271.64      269.28     54.43 o 
  12  -8   5      232.97      331.14     56.08 o 
  13  -8   5      101.85      112.17     52.37 o 
  14  -8   5     1417.80     1451.99    104.74 o 
  15  -8   5      335.31      264.34     61.86 o 
  16  -8   5        1.72        0.00     49.07 o 
  17  -8   5       30.73       86.60     58.97 o 
 -14  -7   5       71.83      113.40     58.15 o 
 -13  -7   5       59.94       39.59     53.20 o 
 -12  -7   5       15.14       15.67     44.54 o 
 -11  -7   5     3106.27     3360.91    167.84 o 
 -10  -7   5        4.37       37.11     41.24 o 
  -9  -7   5      328.50      273.00     51.14 o 
  -8  -7   5      168.36      119.18     27.42 o 
  -7  -7   5     1144.45     1271.90     58.56 o 
  -6  -7   5      217.70      224.91     26.22 o 
  -5  -7   5    10498.24    12201.25    258.94 o 
  -4  -7   5      350.71      422.41     26.02 o 
  -3  -7   5     3079.14     3209.13     76.03 o 
  -2  -7   5      580.38      505.57     29.16 o 
  -1  -7   5    13554.08    13391.38    346.65 o 
   0  -7   5      894.56      637.89     32.14 o 
   1  -7   5    22625.58    28304.19   1036.73 o 
   2  -7   5      148.08      182.68     25.16 o 
   3  -7   5     1907.85     2282.53    102.27 o 
   4  -7   5      117.60       86.60     20.21 o 
   5  -7   5      231.67      453.21     37.53 o 
   6  -7   5      883.98      739.55     71.96 o 
   7  -7   5    16550.43    19929.55    733.21 o 
   8  -7   5      570.29      568.23     32.97 o 
   9  -7   5      499.38      505.69     32.89 o 
  10  -7   5        6.27        0.00     31.75 o 
  11  -7   5       88.54       56.50     39.18 o 
  12  -7   5       12.78       14.43     42.48 o 
  13  -7   5      461.58      440.84     62.68 o 
  14  -7   5        0.94       91.55     48.25 o 
  15  -7   5       15.75        0.00     42.48 o 
  16  -7   5        5.49        4.54     50.31 o 
  17  -7   5        0.02        0.00     53.61 o 
 -15  -6   5        2.35        9.48     55.26 o 
 -14  -6   5        8.26        3.30     48.66 o 
 -13  -6   5     1220.29     1454.47    104.33 o 
 -12  -6   5      162.03       68.87     47.01 o 
 -11  -6   5       62.47       42.06     42.48 o 
 -10  -6   5       40.93        0.00     37.94 o 
  -9  -6   5     1406.49     1503.54     94.85 o 
  -8  -6   5        0.67        0.00     37.32 o 
  -7  -6   5     4250.15     4244.57    101.20 o 
  -6  -6   5        2.85        9.06     12.23 o 
  -5  -6   5      763.13      903.81     31.48 o 
  -4  -6   5       77.06       33.39     15.74 o 
  -3  -6   5       22.36       26.46      9.44 o 
  -2  -6   5       38.46       93.48     18.76 o 
  -1  -6   5    13259.26    13582.40    349.12 o 
   0  -6   5      462.42      432.69     24.87 o 
   1  -6   5    17143.31    20761.74    763.32 o 
   2  -6   5       40.62       16.08     15.26 o 
   3  -6   5    13347.67    11803.17    441.66 o 
   4  -6   5      748.51      861.05     49.49 o 
   5  -6   5      907.09      568.26     40.41 o 
   6  -6   5       44.57       23.69     13.07 o 
   7  -6   5     1427.48     1415.51     51.84 o 
   8  -6   5      531.29      538.23     31.31 o 
   9  -6   5       37.90       28.04     29.69 o 
  10  -6   5      673.75      604.14     60.21 o 
  11  -6   5      787.99      821.88     69.69 o 
  12  -6   5      116.22       72.17     41.24 o 
  13  -6   5     1861.21     1649.52    105.16 o 
  14  -6   5        0.04        0.00     44.95 o 
  15  -6   5      148.05      147.22     53.61 o 
  16  -6   5      182.43      173.61     58.15 o 
  17  -6   5        2.05        0.00     54.02 o 
 -15  -5   5      229.45      288.25     65.98 o 
 -14  -5   5       13.32       10.31     50.72 o 
 -13  -5   5      117.71      174.02     53.20 o 
 -12  -5   5       71.88       91.55     48.25 o 
 -11  -5   5       42.25        0.00     36.29 o 
 -10  -5   5       89.97       59.38     37.94 o 
  -9  -5   5      102.86      116.29     37.53 o 
  -8  -5   5       75.14       72.99     16.57 o 
  -7  -5   5       89.10       77.21     14.69 o 
  -6  -5   5      498.07      516.68     24.17 o 
  -5  -5   5       88.29      105.52     13.18 o 
  -4  -5   5     1961.99     2245.19     56.13 o 
  -3  -5   5     1296.57     1350.58     37.44 o 
  -2  -5   5        0.74        0.00      9.76 o 
  -1  -5   5    84508.21    88898.63   3040.49 o 
   0  -5   5     5118.55     4022.37    162.07 o 
   1  -5   5    98582.44   126066.95   4541.96 o 
   2  -5   5      698.72      845.38     47.01 o 
   3  -5   5     6532.31     8016.28    303.92 o 
   4  -5   5      239.44      206.60     22.68 o 
   5  -5   5    14992.70    16709.71    426.83 o 
   6  -5   5      216.76      204.54     19.18 o 
   7  -5   5     3548.06     4384.02    173.41 o 
   8  -5   5     1056.56     1272.78     49.34 o 
   9  -5   5      440.34      432.59     49.90 o 
  10  -5   5      389.46      359.18     48.25 o 
  11  -5   5     4566.89     4404.23    192.58 o 
  12  -5   5        0.01        0.00     34.23 o 
  13  -5   5      338.26      238.36     53.61 o 
  14  -5   5      436.31      516.71     66.81 o 
  15  -5   5       77.46      101.86     49.90 o 
  16  -5   5        0.95       20.62     47.84 o 
  17  -5   5      131.16      233.00     63.92 o 
 -16  -4   5        1.35       28.04     55.26 o 
 -15  -4   5      220.29      171.96     55.67 o 
 -14  -4   5       31.14       75.88     48.25 o 
 -13  -4   5        7.90        0.00     41.24 o 
 -12  -4   5       77.03      185.98     47.84 o 
 -11  -4   5     1033.50     1059.82     82.89 o 
 -10  -4   5       33.22       55.37     23.24 o 
  -9  -4   5     1408.35     1523.73     60.62 o 
  -8  -4   5      125.63      104.23     21.65 o 
  -7  -4   5     2264.41     2934.36     73.09 o 
  -6  -4   5      408.54      218.80     17.10 o 
  -5  -4   5     9902.96    10950.62    231.23 o 
  -4  -4   5      391.02      328.53     16.98 o 
  -3  -4   5    10741.00    14202.89    294.39 o 
  -2  -4   5     1394.41     1130.01     31.45 o 
  -1  -4   5    51802.05    67279.63   1362.10 o 
   0  -4   5     4812.06     4727.54    185.98 o 
   1  -4   5     2804.99     1840.46     81.65 o 
   2  -4   5     2394.71     1646.64     75.05 o 
   3  -4   5    31306.56    38574.54   1399.21 o 
   4  -4   5     1646.90     1425.69     47.51 o 
   5  -4   5      767.86     1116.69     41.50 o 
   6  -4   5     2859.90     2754.90     97.94 o 
   7  -4   5      501.94      572.79     30.12 o 
   8  -4   5       14.01        9.77     13.93 o 
   9  -4   5     4413.32     4689.60    195.47 o 
  10  -4   5        7.49        0.00     31.75 o 
  11  -4   5      404.91      450.73     55.67 o 
  12  -4   5      360.39      365.78     55.26 o 
  13  -4   5      608.42      664.35     71.34 o 
  14  -4   5       13.43       21.86     44.95 o 
  15  -4   5      296.19      270.52     59.80 o 
  16  -4   5       26.90       48.66     50.31 o 
 -16  -3   5       69.25      158.77     59.38 o 
 -15  -3   5        6.46        0.00     44.54 o 
 -14  -3   5       57.54       98.56     47.42 o 
 -13  -3   5      947.33      990.54     80.00 o 
 -12  -3   5      154.53      123.71     44.12 o 
 -11  -3   5     2608.59     2385.51     84.71 o 
 -10  -3   5        1.70       15.61     21.07 o 
  -9  -3   5     4170.47     4880.24    140.55 o 
  -8  -3   5      901.24     1037.47     72.63 o 
  -7  -3   5     5341.30     6697.47    147.83 o 
  -6  -3   5     1512.43     1002.82     32.37 o 
  -5  -3   5      163.01      120.73     16.55 o 
  -4  -3   5      147.43      125.82     10.86 o 
  -3  -3   5     1771.87     1583.97     40.32 o 
  -2  -3   5      217.54      174.15     13.19 o 
  -1  -3   5     7534.05    11124.03    230.96 o 
   0  -3   5      831.00     1502.72     70.52 o 
   1  -3   5    88592.61    87299.01   3150.18 o 
   2  -3   5      285.73      335.68     27.63 o 
   3  -3   5      435.12      530.78     24.49 o 
   4  -3   5      965.18     1013.62     37.69 o 
   5  -3   5     3205.96     2983.41     87.46 o 
   6  -3   5     1042.65     1342.51     48.48 o 
   7  -3   5     2391.63     2368.74     74.90 o 
   8  -3   5      188.10      166.63     19.00 o 
   9  -3   5      208.94      315.06     43.71 o 
  10  -3   5     1443.89     1572.00     93.20 o 
  11  -3   5     1764.40     1853.65    106.81 o 
  12  -3   5       65.89       37.11     36.70 o 
  13  -3   5      291.87      170.73     49.90 o 
  14  -3   5       78.47       29.28     44.54 o 
  15  -3   5        9.36        0.00     46.60 o 
  16  -3   5       25.07      110.93     58.56 o 
 -17  -2   5        0.38        9.48     50.31 o 
 -16  -2   5       24.36       45.36     47.42 o 
 -15  -2   5        5.37        0.00     44.95 o 
 -14  -2   5       66.75        9.48     41.65 o 
 -13  -2   5     1052.07     1048.89     57.42 o 
 -12  -2   5      294.55      370.34     55.26 o 
 -11  -2   5     1730.06     1720.85    201.04 o 
 -10  -2   5     1504.20     1563.49    103.51 o 
  -9  -2   5     3983.65     3750.40    135.67 o 
  -8  -2   5      564.69      499.44     29.83 o 
  -7  -2   5     6282.93     7203.30    157.18 o 
  -6  -2   5      960.99      983.75     31.02 o 
  -5  -2   5        7.16       10.51      7.61 o 
  -4  -2   5      858.04      910.30     27.13 o 
  -3  -2   5     3746.28     2386.72     55.77 o 
  -2  -2   5      736.58      373.41     14.64 o 
  -1  -2   5    12147.20    15248.71    389.69 o 
   0  -2   5       53.05       57.73     13.20 o 
   1  -2   5      739.25      916.72     47.01 o 
   2  -2   5      891.64     1024.79     35.25 o 
   3  -2   5    11973.40    15279.81    388.36 o 
   4  -2   5     1757.31     1718.22     55.53 o 
   5  -2   5     7996.08    10805.15    280.14 o 
   6  -2   5      394.95      461.27     27.29 o 
   7  -2   5      367.29      498.43     29.06 o 
   8  -2   5      710.31      771.36     86.39 o 
   9  -2   5      601.50      600.84     54.02 o 
  10  -2   5      941.63      965.38     73.40 o 
  11  -2   5       49.38       16.08     35.46 o 
  12  -2   5      290.15      349.29     54.02 o 
  13  -2   5      397.76      381.04     59.80 o 
  14  -2   5       13.96       13.61     40.83 o 
  15  -2   5       63.68       27.63     47.84 o 
  16  -2   5      131.20       73.40     61.03 o 
 -17  -1   5       17.27        8.66     49.49 o 
 -16  -1   5       12.87        0.00     42.48 o 
 -15  -1   5     1227.89     1148.07     89.07 o 
 -14  -1   5        7.34       37.99     29.65 o 
 -13  -1   5       43.04       62.66     27.34 o 
 -12  -1   5      391.13      270.31     33.21 o 
 -11  -1   5      518.28      505.96     64.33 o 
 -10  -1   5      337.17      276.98     28.13 o 
  -9  -1   5    10591.85    10383.24    272.82 o 
  -8  -1   5      138.94      136.27     13.93 o 
  -7  -1   5     2518.93     2913.21     69.94 o 
  -6  -1   5       27.29        3.63      7.76 o 
  -5  -1   5     1837.77     1606.64     41.37 o 
  -4  -1   5      512.21      489.47     17.97 o 
  -3  -1   5    11582.19    11775.90    243.89 o 
  -2  -1   5      213.33      450.35     24.79 o 
  -1  -1   5      510.99      417.09     19.77 o 
   0  -1   5      585.02      299.80     23.51 o 
   1  -1   5    10039.94    13430.61    340.74 o 
   2  -1   5     1204.61     1267.66     85.16 o 
   3  -1   5    21051.77    22240.92    560.62 o 
   4  -1   5     1963.91     2062.87     64.15 o 
   5  -1   5    12040.27    13669.41    351.47 o 
   6  -1   5     2564.16     2529.01     78.43 o 
   7  -1   5      156.02      320.87     33.82 o 
   8  -1   5      815.30      903.50     68.04 o 
   9  -1   5      370.21      429.70     48.25 o 
  10  -1   5       47.12       57.32     36.70 o 
  11  -1   5      588.12      396.30     53.61 o 
  12  -1   5        2.08       71.34     39.59 o 
  13  -1   5        0.37        0.00     42.89 o 
  14  -1   5      136.62      150.93     51.14 o 
  15  -1   5       10.01        0.00     44.54 o 
 -17   0   5       45.52        0.00     46.19 o 
 -16   0   5       91.88       58.84     33.10 o 
 -15   0   5        0.56       44.58     56.50 o 
 -14   0   5     1426.39     1445.13     68.62 o 
 -13   0   5     2979.26     2617.06    109.90 o 
 -12   0   5     1753.35     1749.32     70.34 o 
 -11   0   5     1600.24     1892.04     71.80 o 
 -10   0   5      138.04      164.34     29.28 o 
  -9   0   5       53.33        0.25     40.83 o 
  -8   0   5      763.33      906.11     55.18 o 
  -7   0   5      240.15      367.97     17.57 o 
  -6   0   5       51.51       43.11      8.53 o 
  -5   0   5      627.52      617.85     20.75 o 
  -4   0   5     3293.40     2492.49     74.27 o 
  -3   0   5      471.18      936.77     29.80 o 
  -2   0   5     1048.02     1464.94     46.65 o 
  -1   0   5    75383.81    77592.72   1944.05 o 
   0   0   5     2869.16     2858.78     73.13 o 
   1   0   5    53224.59    67271.86   1669.71 o 
   2   0   5       21.84       44.60      9.86 o 
   3   0   5    19207.88    22286.18    562.04 o 
   4   0   5     2425.05     2739.43    112.37 o 
   5   0   5     1076.96     1012.76     41.75 o 
   6   0   5     1321.36     1400.97     74.85 o 
   7   0   5       38.74       46.59     17.53 o 
   8   0   5       72.62       78.57     19.22 o 
   9   0   5      732.86      575.27     54.85 o 
  10   0   5       11.27       68.46     37.11 o 
  11   0   5       22.57       13.20     38.35 o 
  12   0   5      363.00      383.10     58.97 o 
  13   0   5       54.62       87.84     47.84 o 
  14   0   5       18.48       64.74     51.14 o 
  15   0   5      332.46      246.60     65.98 o 
 -18   1   5       51.56        9.90     49.90 o 
 -17   1   5       96.09      100.84     37.46 o 
 -16   1   5      212.98      200.24     38.30 o 
 -15   1   5       26.80       41.66     28.28 o 
 -14   1   5      673.57      611.84     45.44 o 
 -13   1   5      424.58      573.95     41.75 o 
 -12   1   5      213.82      195.96     29.22 o 
 -11   1   5     3783.17     3837.02    117.81 o 
 -10   1   5      482.81      431.37     31.88 o 
  -9   1   5      782.13      569.72     37.11 o 
  -8   1   5      214.37      192.17     13.73 o 
  -7   1   5     2439.18     3032.91     71.37 o 
  -6   1   5      593.85      896.04     27.10 o 
  -5   1   5     4616.80     6077.90    130.29 o 
  -4   1   5      920.05      778.74     23.46 o 
  -3   1   5      229.78      130.11      8.31 o 
  -2   1   5     1109.09     1404.19     76.50 o 
  -1   1   5     3998.64     4878.99    104.27 o 
   0   1   5     1230.82      740.57     21.90 o 
   1   1   5    20092.43    22439.56    563.35 o 
   2   1   5     3281.28     2925.23     83.34 o 
   3   1   5     8595.34     9514.00    247.43 o 
   4   1   5     3326.33     3223.81     95.13 o 
   5   1   5     5635.16     5978.61    163.52 o 
   6   1   5      594.08      636.14     64.33 o 
   7   1   5     4913.69     5183.81    195.88 o 
   8   1   5      252.64      222.66     24.94 o 
   9   1   5        1.43       71.34     37.94 o 
  10   1   5     1085.75     1062.29     79.18 o 
  11   1   5      442.03      516.30     61.03 o 
  12   1   5        5.34       23.92     42.06 o 
  13   1   5      286.84      216.50     55.26 o 
  14   1   5       11.58       58.56     48.25 o 
 -18   2   5       34.03       22.13     35.06 o 
 -17   2   5       51.88      124.74     37.60 o 
 -16   2   5      178.25      187.31     73.40 o 
 -15   2   5      203.96      187.02     35.13 o 
 -14   2   5        2.27       26.57     38.35 o 
 -13   2   5     1144.61     1132.34    158.35 o 
 -12   2   5      517.27      450.26    109.28 o 
 -11   2   5       28.77       48.66     22.66 o 
 -10   2   5        5.57        3.47     17.76 o 
  -9   2   5       41.60       13.29     10.12 o 
  -8   2   5      137.43      153.05     18.94 o 
  -7   2   5    21173.14    22933.55    471.83 o 
  -6   2   5     4651.34     5093.38    111.84 o 
  -5   2   5     9561.46    10310.00    215.29 o 
  -4   2   5      331.69      214.71     18.04 o 
  -3   2   5    14169.82    15707.44    403.44 o 
  -2   2   5      471.30      420.69     22.74 o 
  -1   2   5    37080.58    38245.49    777.23 o 
   0   2   5      504.12      441.53     16.96 o 
   1   2   5     6386.40     8521.72    220.74 o 
   2   2   5     1360.68     1343.64     46.44 o 
   3   2   5    31400.64    36623.28    917.51 o 
   4   2   5     2672.26     2672.36     82.40 o 
   5   2   5    21361.60    22774.77    579.17 o 
   6   2   5      970.18     1197.85     50.58 o 
   7   2   5       36.72       17.84     18.50 o 
   8   2   5        6.79       24.03     21.26 o 
   9   2   5     1068.66     1028.89     77.12 o 
  10   2   5      246.57      215.26     47.01 o 
  11   2   5      979.95      752.18     72.17 o 
  12   2   5        9.69        0.00     37.11 o 
  13   2   5       22.11        8.66     42.89 o 
  14   2   5        6.10       44.54     53.61 o 
 -18   3   5      161.86      324.25     74.85 o 
 -17   3   5       37.68       45.49     32.47 o 
 -16   3   5       50.96       63.81     32.21 o 
 -15   3   5     2148.38     2050.05     83.21 o 
 -14   3   5      265.98      146.47     30.05 o 
 -13   3   5       87.25       97.05     27.36 o 
 -12   3   5     1882.79     1720.57     68.75 o 
 -11   3   5     1424.86     1154.75     67.01 o 
 -10   3   5     2744.95     2370.10     78.90 o 
  -9   3   5    14905.52    15398.27    322.79 o 
  -8   3   5     4035.53     4075.79     94.05 o 
  -7   3   5     1278.33     1610.48     43.20 o 
  -6   3   5     5087.88     6195.97    134.42 o 
  -5   3   5      916.89      880.08     26.49 o 
  -4   3   5     3088.78     3707.62     82.43 o 
  -3   3   5    66364.65    79038.93   1984.83 o 
  -2   3   5     2893.52     3230.01     93.11 o 
  -1   3   5     9725.38    10460.93    218.33 o 
   0   3   5      292.08      302.27     24.98 o 
   1   3   5     7811.96     7635.02    200.41 o 
   2   3   5     1406.08     1154.90     44.02 o 
   3   3   5    14397.25    16089.89    412.22 o 
   4   3   5       27.24       34.69     15.58 o 
   5   3   5      104.06      139.73     21.26 o 
   6   3   5        6.76        2.39     17.64 o 
   7   3   5      842.33      710.50     40.24 o 
   8   3   5       20.03        0.00     33.82 o 
   9   3   5     1772.26     1789.32    103.51 o 
  10   3   5        2.06        0.00     34.23 o 
  11   3   5       54.12       40.83     42.89 o 
  12   3   5        7.17       56.91     47.42 o 
  13   3   5        1.33        0.00     44.54 o 
 -18   4   5        4.11        2.41     32.27 o 
 -17   4   5      903.80      934.73     60.27 o 
 -16   4   5        0.70       14.45     28.80 o 
 -15   4   5        4.31        0.00     35.67 o 
 -14   4   5      236.52      187.18     31.38 o 
 -13   4   5      330.69      365.04     34.37 o 
 -12   4   5      427.00      422.54     34.85 o 
 -11   4   5    10285.59    10138.82    270.73 o 
 -10   4   5       10.65        0.00     16.79 o 
  -9   4   5     1130.11     1210.13     37.75 o 
  -8   4   5      722.06      703.64     29.58 o 
  -7   4   5     3068.51     2997.78     71.37 o 
  -6   4   5      734.53      740.37     27.54 o 
  -5   4   5    47401.05    56263.59   1141.17 o 
  -4   4   5     5104.31     5059.05    110.60 o 
  -3   4   5      127.98      101.43     14.84 o 
  -2   4   5      230.17      231.88     12.90 o 
  -1   4   5      685.79      643.49     22.08 o 
   0   4   5      256.06      258.67     14.85 o 
   1   4   5     2149.81     1739.22     85.78 o 
   2   4   5      631.14      612.16     31.98 o 
   3   4   5     4193.65     4436.75    150.11 o 
   4   4   5      546.46      522.36     31.52 o 
   5   4   5     1264.42     1068.70     47.76 o 
   6   4   5       51.92       61.92     21.55 o 
   7   4   5      512.79      456.00     34.84 o 
   8   4   5       65.69       54.02     37.11 o 
   9   4   5     1294.22     1242.09     86.60 o 
  10   4   5        0.53        0.00     34.64 o 
  11   4   5      147.27      133.61     47.01 o 
  12   4   5       50.12       50.31     49.07 o 
 -18   5   5       22.14       81.31     36.15 o 
 -17   5   5       16.00        0.00     27.53 o 
 -16   5   5      230.06      202.30     35.56 o 
 -15   5   5       60.98       67.01     34.43 o 
 -14   5   5        0.92       28.46     25.41 o 
 -13   5   5      343.19      366.05     64.54 o 
 -12   5   5        0.65        0.00     20.11 o 
 -11   5   5      610.35      504.44     45.77 o 
 -10   5   5     1735.71     1530.93     58.72 o 
  -9   5   5      870.80      978.83     33.88 o 
  -8   5   5     1246.65     1180.05     37.13 o 
  -7   5   5     2051.19     2691.63     66.11 o 
  -6   5   5      531.61      430.30     20.75 o 
  -5   5   5      136.01      187.84     26.29 o 
  -4   5   5      265.16      393.33     26.20 o 
  -3   5   5      825.65     1062.56     42.30 o 
  -2   5   5      406.95      488.63     31.58 o 
  -1   5   5        4.87       40.40     23.81 o 
   0   5   5      102.05       72.78     21.65 o 
   1   5   5     1963.98     2029.63    113.61 o 
   2   5   5       11.25        0.00     15.23 o 
   3   5   5      113.75      126.19     57.53 o 
   4   5   5      258.87      280.67     26.83 o 
   5   5   5      155.78      146.08     24.06 o 
   6   5   5      295.56      319.72     51.34 o 
   7   5   5     3082.40     3005.28    102.06 o 
   8   5   5       18.05       22.27     37.11 o 
   9   5   5      544.79      617.75     66.81 o 
  10   5   5       23.13       54.43     42.89 o 
  11   5   5        2.98        0.00     44.12 o 
  12   5   5        0.08        0.00     44.95 o 
 -19   6   5        1.67        0.00     34.84 o 
 -18   6   5      230.91      178.04     39.87 o 
 -17   6   5        7.87       15.20     30.61 o 
 -16   6   5        3.88        0.00     26.04 o 
 -15   6   5      832.14      756.08     64.13 o 
 -14   6   5       16.07        0.00     23.87 o 
 -13   6   5     1911.18     1916.67     75.08 o 
 -12   6   5       12.13       15.27     20.60 o 
 -11   6   5      268.07      217.02     26.84 o 
 -10   6   5      552.03      676.26     38.53 o 
  -9   6   5     4035.43     4314.34    101.44 o 
  -8   6   5      275.13      253.24     18.28 o 
  -7   6   5    12455.11    13718.43    288.74 o 
  -6   6   5     1202.01     1364.34     39.81 o 
  -5   6   5     3662.67     5126.07    177.74 o 
  -4   6   5        2.56        0.00     14.47 o 
  -3   6   5     1229.35     1321.94     49.38 o 
  -2   6   5     2631.60     2171.39     59.05 o 
  -1   6   5    20877.83    21861.92    450.94 o 
   0   6   5      228.30      267.20     21.98 o 
   1   6   5     1745.11     1875.12     65.05 o 
   2   6   5      236.63      269.93     58.76 o 
   3   6   5      968.82      866.18     54.85 o 
   4   6   5      137.50      165.22     24.54 o 
   5   6   5     4174.47     4065.62    125.37 o 
   6   6   5       48.90       27.58     28.45 o 
   7   6   5      929.98      976.84     55.54 o 
   8   6   5       99.63      116.29     43.71 o 
   9   6   5      241.31      223.51     51.55 o 
  10   6   5       35.12       58.56     48.66 o 
  11   6   5      209.04      202.07     59.38 o 
 -19   7   5        4.67        0.00     47.84 o 
 -18   7   5        4.08       25.16     47.01 o 
 -17   7   5       25.46       24.49     31.18 o 
 -16   7   5       40.69       10.37     35.46 o 
 -15   7   5     1110.01     1151.73     61.65 o 
 -14   7   5        1.76        0.00     24.24 o 
 -13   7   5     1366.20     1762.89    150.93 o 
 -12   7   5        6.00        0.00     21.44 o 
 -11   7   5      391.82      405.78     31.58 o 
 -10   7   5     1724.83     1673.01     50.31 o 
  -9   7   5     1219.22     1162.38     39.90 o 
  -8   7   5        7.22        0.00     12.55 o 
  -7   7   5     2825.77     3062.81     75.82 o 
  -6   7   5      310.98      279.42     30.37 o 
  -5   7   5        5.02       16.79     15.95 o 
  -4   7   5        2.31       27.93     14.76 o 
  -3   7   5    11031.74    11083.72    294.20 o 
  -2   7   5      229.84      220.65     16.08 o 
  -1   7   5      203.69      156.67     14.76 o 
   0   7   5      270.05      228.09     29.07 o 
   1   7   5        5.45        0.00     17.43 o 
   2   7   5      207.95      230.47     25.75 o 
   3   7   5     4221.04     4569.87    241.24 o 
   4   7   5       51.13       45.11     22.95 o 
   5   7   5       92.30       78.47     26.19 o 
   6   7   5      134.72      129.45     29.74 o 
   7   7   5      114.63       55.70     26.95 o 
   8   7   5       29.06       29.28     40.83 o 
   9   7   5      339.77      292.79     56.08 o 
  10   7   5        2.08        0.00     47.01 o 
 -19   8   5        2.54        0.00     49.49 o 
 -18   8   5       23.97       55.26     51.55 o 
 -17   8   5      867.77      664.76     82.89 o 
 -16   8   5       10.48       29.28     41.65 o 
 -15   8   5        0.25       66.81     41.24 o 
 -14   8   5      339.62      333.02     63.71 o 
 -13   8   5      213.43      276.58     38.15 o 
 -12   8   5       90.63       40.01     22.89 o 
 -11   8   5     2108.91     2229.76     78.61 o 
 -10   8   5        1.13        1.55     14.00 o 
  -9   8   5        0.54       14.55     13.68 o 
  -8   8   5       16.64       25.27     14.35 o 
  -7   8   5     1674.65     1720.43     58.23 o 
  -6   8   5        0.77        0.00     16.91 o 
  -5   8   5     4162.53     4360.97    129.44 o 
  -4   8   5      821.30      728.84     37.80 o 
  -3   8   5     2296.30     2699.60     86.01 o 
  -2   8   5      227.63      241.22     17.58 o 
  -1   8   5     1184.03     1154.08     37.64 o 
   0   8   5      499.19      560.19     74.85 o 
   1   8   5     2528.83     2921.17     95.52 o 
   2   8   5      541.83      552.25     38.02 o 
   3   8   5       52.97       30.00     23.08 o 
   4   8   5       39.68       70.10     25.85 o 
   5   8   5        8.38       18.20     24.35 o 
   6   8   5       32.47       26.78     27.22 o 
   7   8   5       72.53       67.78     31.82 o 
   8   8   5        0.21        0.00     40.41 o 
   9   8   5        0.28       15.26     47.01 o 
  10   8   5        3.34       89.49     52.37 o 
 -19   9   5       47.05      118.35     62.27 o 
 -18   9   5        4.39        0.00     46.60 o 
 -17   9   5       16.09       19.79     44.95 o 
 -16   9   5      190.83      121.24     51.96 o 
 -15   9   5       82.93      118.35     50.31 o 
 -14   9   5        5.80        6.19     39.59 o 
 -13   9   5     1710.44     1655.30    107.63 o 
 -12   9   5      490.25      449.50     60.62 o 
 -11   9   5      122.68      116.29     41.24 o 
 -10   9   5      722.96      757.85     45.15 o 
  -9   9   5       53.99       58.69     21.43 o 
  -8   9   5      244.06      279.62     30.41 o 
  -7   9   5     5384.29     5999.98    173.73 o 
  -6   9   5      254.35      259.60     27.88 o 
  -5   9   5     2555.65     2205.46     76.91 o 
  -4   9   5        2.73        0.00     15.35 o 
  -3   9   5     2167.75     2282.98     77.40 o 
  -2   9   5     1458.90     1531.28     46.10 o 
  -1   9   5     3581.81     3705.88    114.01 o 
   0   9   5        3.03       50.07     22.49 o 
   1   9   5     2874.85     2782.75     94.99 o 
   2   9   5      478.06      512.36     38.57 o 
   3   9   5       13.80        1.53     24.28 o 
   4   9   5      161.99      195.52     32.23 o 
   5   9   5        2.01       11.38     26.42 o 
   6   9   5       27.04       11.62     29.43 o 
   7   9   5       28.59        0.00     42.89 o 
   8   9   5        3.30       13.61     46.19 o 
   9   9   5        2.58        2.06     50.31 o 
 -18  10   5      166.44      108.87     54.43 o 
 -17  10   5      105.20      101.86     54.85 o 
 -16  10   5      222.68      180.62     55.26 o 
 -15  10   5      602.45      453.62     69.69 o 
 -14  10   5      557.13      567.02     71.34 o 
 -13  10   5       37.27       49.07     42.89 o 
 -12  10   5     1995.15     1687.46    106.81 o 
 -11  10   5       56.72        0.41     36.70 o 
 -10  10   5       75.38      152.37     28.40 o 
  -9  10   5      422.46      357.55     34.23 o 
  -8  10   5        2.11        2.06     20.70 o 
  -7  10   5      446.75      425.45     34.70 o 
  -6  10   5     2153.70     2204.98    107.01 o 
  -5  10   5     2906.69     3040.85    104.33 o 
  -4  10   5     1353.16     1254.78     63.51 o 
  -3  10   5      552.48      640.02     63.51 o 
  -2  10   5      152.06      157.94     41.24 o 
  -1  10   5     3186.03     3170.39    156.29 o 
   0  10   5      114.92      107.26     27.45 o 
   1  10   5       80.88      130.13     29.12 o 
   2  10   5       88.09       38.91     26.54 o 
   3  10   5      244.76      323.28     36.34 o 
   4  10   5       11.12        3.92     42.68 o 
   5  10   5       34.30       21.86     43.09 o 
   6  10   5        9.38       17.39     43.71 o 
   7  10   5        0.24        0.00     41.65 o 
   8  10   5       51.03       79.59     54.43 o 
 -18  11   5       21.19       17.73     48.25 o 
 -17  11   5      500.34      527.02     79.18 o 
 -16  11   5      243.95      152.99     58.15 o 
 -15  11   5      353.66      435.89     72.58 o 
 -14  11   5      229.87      230.11     56.91 o 
 -13  11   5        9.25       37.53     40.00 o 
 -12  11   5       46.21      103.92     43.71 o 
 -11  11   5     1040.65      734.04     71.34 o 
 -10  11   5      439.61      499.76    117.53 o 
  -9  11   5     2187.42     2237.89     84.13 o 
  -8  11   5      217.09      486.37     85.78 o 
  -7  11   5      610.97      660.15     42.59 o 
  -6  11   5       24.63        0.00     33.40 o 
  -5  11   5       96.54       87.04     23.24 o 
  -4  11   5        9.15       18.56     34.64 o 
  -3  11   5     4337.72     4130.41    191.34 o 
  -2  11   5      517.39      271.76     52.78 o 
  -1  11   5        1.22       30.93     41.65 o 
   0  11   5      555.45      622.28     68.46 o 
   1  11   5      274.63      265.99     52.78 o 
   2  11   5        0.73        0.00     39.18 o 
   3  11   5      196.14      188.46     54.43 o 
   4  11   5       60.28       24.74     44.12 o 
   5  11   5      151.66      236.29     60.62 o 
   6  11   5       63.29       69.28     56.50 o 
 -18  12   5       27.45       77.53     57.32 o 
 -17  12   5      142.48      112.99     57.32 o 
 -16  12   5      241.13      252.79     63.51 o 
 -15  12   5        5.93       78.76     49.90 o 
 -14  12   5      200.36      246.60     60.62 o 
 -13  12   5       90.84       66.81     44.95 o 
 -12  12   5       22.58       50.31     40.41 o 
 -11  12   5     1604.54     1570.35    102.68 o 
 -10  12   5      457.39      366.78     38.16 o 
  -9  12   5      113.78       90.30     28.69 o 
  -8  12   5      113.95       93.61     27.12 o 
  -7  12   5       19.60       42.51     22.58 o 
  -6  12   5      335.28      274.23     48.66 o 
  -5  12   5     2158.73     2021.49    117.53 o 
  -4  12   5      506.21      414.44     58.56 o 
  -3  12   5        2.05       18.56     37.94 o 
  -2  12   5      533.08      428.46     60.21 o 
  -1  12   5      601.82      659.81     70.10 o 
   0  12   5      132.85      105.98     51.96 o 
   1  12   5      557.48      752.18     76.29 o 
   2  12   5       68.59       49.07     45.77 o 
   3  12   5      257.12      317.53     64.74 o 
   4  12   5        0.99        4.54     50.72 o 
   5  12   5       24.82       97.73     58.56 o 
   6  12   5        7.41       46.19     56.08 o 
 -18  13   5        0.13       13.20     51.96 o 
 -17  13   5       27.12       30.52     50.31 o 
 -16  13   5      201.02      276.71     64.74 o 
 -15  13   5        1.88       72.99     50.31 o 
 -14  13   5       27.66        0.00     44.12 o 
 -13  13   5     1710.88     1713.86    115.05 o 
 -12  13   5      199.55      309.70     58.15 o 
 -11  13   5        6.85       36.62     28.22 o 
 -10  13   5       67.07       32.43     28.38 o 
  -9  13   5      103.94      166.37     32.62 o 
  -8  13   5      915.37      832.82     96.29 o 
  -7  13   5     2643.88     2440.47    134.02 o 
  -6  13   5      111.51      183.92     49.90 o 
  -5  13   5       57.61       20.21     38.76 o 
  -4  13   5       18.83       41.24     42.48 o 
  -3  13   5      328.40      392.17     60.62 o 
  -2  13   5      320.47      259.39     58.15 o 
  -1  13   5     2690.32     2816.97    155.47 o 
   0  13   5       10.82       23.51     49.90 o 
   1  13   5       11.67        7.01     45.36 o 
   2  13   5        5.15        7.42     45.77 o 
   3  13   5       90.41       69.69     58.56 o 
   4  13   5       87.21       34.23     53.61 o 
 -17  14   5        0.21        0.00     45.77 o 
 -16  14   5       43.94       40.83     50.31 o 
 -15  14   5      993.16      875.48     92.79 o 
 -14  14   5       15.63        0.00     49.07 o 
 -13  14   5       40.12       27.63     48.66 o 
 -12  14   5      112.55       77.53     48.66 o 
 -11  14   5        3.58       11.54     28.13 o 
 -10  14   5       35.19       26.63     29.00 o 
  -9  14   5     1508.01     1334.47     99.80 o 
  -8  14   5      280.60      231.76     54.43 o 
  -7  14   5      131.18      251.55     55.26 o 
  -6  14   5       75.37      101.03     47.84 o 
  -5  14   5        0.92        0.00     40.00 o 
  -4  14   5        7.12       35.88     42.89 o 
  -3  14   5     1824.34     1861.90    121.65 o 
  -2  14   5        0.18       64.74     49.90 o 
  -1  14   5        9.22       58.97     50.72 o 
   0  14   5        0.53        0.00     48.25 o 
   1  14   5       11.02       41.24     51.55 o 
   2  14   5       40.89      112.17     56.91 o 
   3  14   5       46.08       25.57     58.56 o 
 -16  15   5        0.24        0.00     44.95 o 
 -15  15   5       79.46      102.68     56.50 o 
 -14  15   5      703.49      684.55     88.25 o 
 -13  15   5       62.16        5.36     47.84 o 
 -12  15   5        7.41        0.00     43.30 o 
 -11  15   5      397.07      361.70     43.59 o 
 -10  15   5       91.97       78.76     45.36 o 
  -9  15   5      137.61       86.60     49.49 o 
  -8  15   5       25.88        0.00     39.18 o 
  -7  15   5       57.77      108.87     54.02 o 
  -6  15   5        4.52        3.30     45.36 o 
  -5  15   5      135.25      251.14     62.27 o 
  -4  15   5        0.54        0.00     49.49 o 
  -3  15   5        9.68       31.34     48.66 o 
  -2  15   5      215.32      151.76     61.44 o 
  -1  15   5       14.04        0.00     50.31 o 
   0  15   5        0.84       58.97     55.67 o 
   1  15   5        1.39        0.00     52.37 o 
   2  15   5       13.91       49.90     60.62 o 
 -16  16   5       13.38       14.85     53.20 o 
 -15  16   5       19.59       23.51     57.73 o 
 -14  16   5       19.58        0.00     51.14 o 
 -13  16   5      225.40      253.20     67.63 o 
 -11  16   5     1055.16      935.28     87.42 o 
 -10  16   5       13.46       18.56     48.66 o 
  -9  16   5       98.88      197.53     59.80 o 
  -8  16   5       15.20       16.50     46.60 o 
  -7  16   5        4.48        0.00     44.54 o 
  -6  16   5        0.06        0.00     44.54 o 
  -5  16   5      470.17      498.98     73.82 o 
  -4  16   5        7.75        0.00     48.25 o 
  -3  16   5        0.51        1.24     52.37 o 
  -2  16   5       64.62        0.00     51.14 o 
  -1  16   5       90.46      144.33     66.39 o 
   0  16   5       73.00       51.96     64.33 o 
 -11  17   5       11.98       35.46     52.37 o 
 -10  17   5       14.09        0.00     48.25 o 
  -9  17   5       12.34        0.00     51.55 o 
  -8  17   5        2.81        0.00     47.01 o 
  -7  17   5      579.29      574.45     79.59 o 
  -6  17   5        6.63       30.93     54.43 o 
  -5  17   5        3.15        9.07     55.26 o 
  -4  17   5       18.90       36.29     58.56 o 
  -3  17   5        1.30        1.65     55.67 o 
  -2  17   5       23.18       39.59     58.15 o 
 -11  18   5       68.42       91.96     59.38 o 
 -10  18   5        2.27        0.00     50.31 o 
  -9  18   5      214.96      241.66     69.28 o 
  -8  18   5       16.06        0.00     50.72 o 
  -7  18   5       60.47       43.71     59.38 o 
  -6  18   5       23.65       37.11     61.03 o 
  -5  18   5      185.77      159.59     70.93 o 
  -4  18   5        0.63        5.36     58.97 o 
   5 -22   6       23.82        0.00     74.64 o 
   6 -22   6        7.14        0.00     69.28 o 
   7 -22   6        1.17       68.87     76.29 o 
   8 -22   6        3.11       29.69     70.93 o 
   9 -22   6       14.06        0.00     67.22 o 
  10 -22   6      347.08      310.94     87.01 o 
   1 -21   6        0.87        0.00     61.44 o 
   2 -21   6       76.51        0.00     61.03 o 
   3 -21   6       29.86        0.00     67.22 o 
   4 -21   6       89.47       55.26     68.46 o 
   5 -21   6       12.51       89.07     68.46 o 
   6 -21   6      116.67      125.78     71.34 o 
   7 -21   6       33.07       62.27     68.46 o 
   8 -21   6      116.48      120.42     70.93 o 
   9 -21   6       15.93        0.00     61.86 o 
  10 -21   6       16.75       40.00     70.52 o 
  -1 -20   6       10.76       30.52     64.74 o 
   0 -20   6      378.35      471.35     86.19 o 
   1 -20   6       41.35       96.50     63.09 o 
   2 -20   6      276.87      344.34     74.64 o 
   3 -20   6        0.09       48.66     64.74 o 
   4 -20   6      447.43      549.29     86.60 o 
   5 -20   6       27.11        0.00     58.97 o 
   6 -20   6      551.99      615.68     89.90 o 
   7 -20   6       18.19        0.00     61.44 o 
   8 -20   6      510.38      434.65     77.12 o 
   9 -20   6       34.22       18.14     55.26 o 
  10 -20   6      440.39      407.02     77.53 o 
  13 -20   6       91.75      102.68     77.12 o 
  14 -20   6      114.19       79.18     78.76 o 
  -2 -19   6      321.82      307.27     53.92 o 
  -1 -19   6        0.09        0.00     51.96 o 
   0 -19   6       45.13       19.79     60.21 o 
   1 -19   6        2.69        7.42     58.56 o 
   2 -19   6      117.57      160.83     65.16 o 
   3 -19   6      180.55       80.83     58.97 o 
   4 -19   6       49.68        0.00     50.31 o 
   5 -19   6       65.85      105.98     61.44 o 
   6 -19   6     1061.23     1017.34     98.97 o 
   7 -19   6        0.17       24.33     51.96 o 
   8 -19   6       42.60       84.95     56.08 o 
   9 -19   6      275.84      359.18     68.87 o 
  10 -19   6      143.50      235.88     63.92 o 
  13 -19   6        5.92        0.00     62.68 o 
  14 -19   6       25.63       63.92     70.93 o 
  15 -19   6      305.71      669.29    105.57 o 
  -4 -18   6      555.22      513.45     60.04 o 
  -3 -18   6        0.14        0.03     39.07 o 
  -2 -18   6      257.21      261.80     53.40 o 
  -1 -18   6        0.29        0.00     34.81 o 
   0 -18   6        0.35       13.20     53.61 o 
   1 -18   6      155.91       63.09     52.78 o 
   2 -18   6       37.38        0.00     44.95 o 
   3 -18   6        6.14        0.00     44.95 o 
   4 -18   6     1462.77     1273.02    104.33 o 
   5 -18   6      138.69      108.46     53.61 o 
   6 -18   6        2.51       56.91     50.72 o 
   7 -18   6      362.42      482.90     71.75 o 
   8 -18   6       86.41      162.07     55.67 o 
   9 -18   6      181.01      189.28     58.97 o 
  10 -18   6      766.65      961.26     87.42 o 
  12 -18   6       34.05        6.60     66.39 o 
  13 -18   6       77.97       53.61     67.63 o 
  14 -18   6       62.85       61.03     70.10 o 
  15 -18   6      122.10      258.98     82.06 o 
  -5 -17   6        0.05       21.86     38.99 o 
  -4 -17   6      598.94      544.49     76.29 o 
  -3 -17   6       37.62       62.11     37.60 o 
  -2 -17   6        3.43        0.00     31.92 o 
  -1 -17   6        1.92       19.85     35.99 o 
   0 -17   6        5.98       23.92     46.60 o 
   1 -17   6        0.54        0.00     47.42 o 
   2 -17   6     1080.68      889.09     85.36 o 
   3 -17   6      103.94       27.63     47.42 o 
   4 -17   6       87.60       65.98     51.96 o 
   5 -17   6        9.87        0.00     45.77 o 
   6 -17   6        3.15        0.00     41.65 o 
   7 -17   6      101.45       70.10     47.84 o 
   8 -17   6      412.67      418.57     63.92 o 
   9 -17   6      134.12      155.47     51.55 o 
  10 -17   6      512.08      449.50     63.92 o 
  12 -17   6        2.59        1.24     59.38 o 
  13 -17   6        3.36       34.23     60.62 o 
  14 -17   6      588.47      706.00     97.32 o 
  15 -17   6        0.80       29.69     66.81 o 
  16 -17   6        5.08        0.00     65.16 o 
  -7 -16   6        7.75       50.72     60.62 o 
  -6 -16   6      446.64      455.47     82.48 o 
  -5 -16   6        5.83        0.00     36.26 o 
  -4 -16   6       78.09       10.69     36.49 o 
  -3 -16   6        1.38        0.00     33.07 o 
  -2 -16   6       53.66       59.80     35.27 o 
  -1 -16   6        1.18       25.41     32.51 o 
   0 -16   6     5017.49     4494.68    149.70 o 
   1 -16   6       63.63       64.33     46.60 o 
   2 -16   6        0.01        0.00     38.76 o 
   3 -16   6      620.02      465.58     66.81 o 
   4 -16   6     2072.13     2186.03    128.66 o 
   5 -16   6      299.01      364.13     60.62 o 
   6 -16   6      126.74      124.13     44.54 o 
   7 -16   6      119.50      101.45     45.77 o 
   8 -16   6      343.99      305.16     56.91 o 
   9 -16   6      520.82      438.36     59.38 o 
  10 -16   6      356.32      490.32     59.80 o 
  11 -16   6      412.46      425.16     75.47 o 
  12 -16   6      356.53      329.49     75.47 o 
  13 -16   6        0.62        0.00     54.43 o 
  14 -16   6        0.38        0.00     56.50 o 
  15 -16   6       24.34        0.00     63.51 o 
  16 -16   6       42.17       12.78     63.09 o 
  -8 -15   6      222.12      249.90     70.10 o 
  -7 -15   6       61.10       47.42     55.26 o 
  -6 -15   6        1.39        0.00     32.95 o 
  -5 -15   6      118.94       47.18     36.00 o 
  -4 -15   6       60.73       31.79     34.51 o 
  -3 -15   6      100.78       51.33     34.10 o 
  -2 -15   6     4814.01     4981.27    162.52 o 
  -1 -15   6      267.78      280.97     39.35 o 
   0 -15   6       47.73       57.64     44.74 o 
   1 -15   6       55.80        0.00     36.70 o 
   2 -15   6      963.16      997.14     82.06 o 
   3 -15   6      515.24      408.67     58.15 o 
   4 -15   6     1678.28     1757.98    110.52 o 
   5 -15   6      232.41      273.41     49.07 o 
   6 -15   6      362.04      308.87     49.49 o 
   7 -15   6      841.60      974.04     78.35 o 
   8 -15   6     1090.90     1203.33     88.66 o 
   9 -15   6       82.52       76.70     40.00 o 
  10 -15   6     1702.25     1551.38    100.62 o 
  11 -15   6       65.35       98.15     58.97 o 
  12 -15   6       26.36       84.13     54.85 o 
  13 -15   6       33.30        0.00     57.32 o 
  14 -15   6       74.69      153.82     68.46 o 
  15 -15   6      495.58      665.58     91.96 o 
  16 -15   6        4.35        0.00     60.62 o 
  17 -15   6        3.87       27.63     67.22 o 
  -9 -14   6       22.25       31.34     59.38 o 
  -8 -14   6       21.88        0.00     54.43 o 
  -7 -14   6       17.86        0.00     34.38 o 
  -6 -14   6      440.59      389.69     47.24 o 
  -5 -14   6      113.35      106.64     35.85 o 
  -4 -14   6     1727.91     1647.02    138.56 o 
  -3 -14   6      149.17       98.50     32.66 o 
  -2 -14   6      243.71      202.33     36.00 o 
  -1 -14   6      115.87       80.62     33.20 o 
   0 -14   6      100.73      114.52     29.84 o 
   1 -14   6      295.49      242.48     50.31 o 
   2 -14   6       49.40        6.60     33.82 o 
   3 -14   6       66.56       87.01     40.41 o 
   4 -14   6      784.21      621.46     59.38 o 
   5 -14   6      367.45      301.86     46.60 o 
   6 -14   6       85.26       64.33     34.64 o 
   7 -14   6      446.15      373.62     49.90 o 
   8 -14   6      254.32      267.64     44.95 o 
   9 -14   6       74.09       80.41     35.46 o 
  10 -14   6       99.84      143.51     37.94 o 
  11 -14   6      113.01      160.00     61.44 o 
  12 -14   6      187.61      214.03     61.44 o 
  13 -14   6      144.67      121.65     61.03 o 
  14 -14   6       82.37      224.34     69.28 o 
  15 -14   6       10.63        0.00     54.85 o 
  16 -14   6      213.39      280.42     78.76 o 
  17 -14   6        1.52       20.21     68.04 o 
 -10 -13   6       11.32        0.00     56.50 o 
  -9 -13   6       53.74       90.31     58.97 o 
  -8 -13   6        8.62       22.68     51.96 o 
  -7 -13   6        4.16        0.00     31.75 o 
  -6 -13   6      496.76      518.27     81.45 o 
  -5 -13   6        0.08        0.00     28.56 o 
  -4 -13   6     3327.32     3150.66    113.65 o 
  -3 -13   6        0.01        0.00     36.70 o 
  -2 -13   6        2.28        0.00     24.35 o 
  -1 -13   6       62.10       38.80     36.91 o 
   0 -13   6     1352.51     1124.78     57.44 o 
   1 -13   6        4.22       21.86     32.17 o 
   2 -13   6     1475.06     1328.69     89.07 o 
   3 -13   6       20.55       23.51     31.34 o 
   4 -13   6     1462.85     1825.20    104.74 o 
   5 -13   6     1475.57     1720.45     99.38 o 
   6 -13   6     1291.82     1354.26     87.42 o 
   7 -13   6      120.27      118.77     36.70 o 
   8 -13   6     3068.07     2758.83    134.44 o 
   9 -13   6      587.47      552.18     55.26 o 
  10 -13   6        3.60        0.00     24.77 o 
  11 -13   6      157.99      159.18     53.61 o 
  12 -13   6      287.39      203.72     58.56 o 
  13 -13   6      188.95      314.65     68.46 o 
  14 -13   6      428.94      409.49     75.05 o 
  15 -13   6       72.80       53.61     56.91 o 
  16 -13   6        2.89       15.67     62.27 o 
  17 -13   6      156.36      218.97     70.52 o 
 -10 -12   6       44.95       21.03     52.78 o 
  -9 -12   6        0.16       23.92     53.61 o 
  -8 -12   6       18.71        1.24     45.77 o 
  -7 -12   6        0.49        0.00     29.64 o 
  -6 -12   6     1038.99     1116.19     63.12 o 
  -5 -12   6        3.11        0.00     27.82 o 
  -4 -12   6       44.58       81.59     30.02 o 
  -3 -12   6       12.99       23.58     25.80 o 
  -2 -12   6     1248.20     1118.40     56.70 o 
  -1 -12   6      149.72      147.65     27.55 o 
   0 -12   6     3571.40     3605.86    166.60 o 
   1 -12   6       77.35       30.52     28.87 o 
   2 -12   6       47.44      102.27     32.99 o 
   3 -12   6      817.53      643.31     58.15 o 
   4 -12   6     4094.72     4143.19    182.68 o 
   5 -12   6      132.29      152.58     36.70 o 
   6 -12   6     6052.55     6442.22    264.34 o 
   7 -12   6      632.85      534.45     51.14 o 
   8 -12   6       22.64        0.00     28.04 o 
   9 -12   6     1497.53     1662.92    127.63 o 
  10 -12   6     1896.30     1915.10    117.53 o 
  11 -12   6       47.07        0.00     41.65 o 
  12 -12   6     4261.24     4840.12    225.98 o 
  13 -12   6      201.75      297.33     67.63 o 
  14 -12   6       62.56       44.12     54.02 o 
  15 -12   6      345.75      487.85     81.65 o 
  16 -12   6       76.98       76.70     64.74 o 
  17 -12   6        4.10       62.27     60.62 o 
 -11 -11   6        6.54       15.26     55.67 o 
 -10 -11   6      113.41      187.63     61.86 o 
  -9 -11   6        7.31        0.00     42.48 o 
  -8 -11   6      399.02      359.18     63.51 o 
  -7 -11   6        0.23        0.00     33.82 o 
  -6 -11   6        5.48        0.00     27.10 o 
  -5 -11   6        3.59        0.00     26.07 o 
  -4 -11   6     2224.79     2268.47     85.95 o 
  -3 -11   6      106.00       95.29     26.04 o 
  -2 -11   6     2783.70     2655.74    125.57 o 
  -1 -11   6      436.72      364.85     33.05 o 
   0 -11   6     2241.27     1704.50     67.87 o 
   1 -11   6      126.89      127.01     35.05 o 
   2 -11   6    13088.13    14229.21    542.28 o 
   3 -11   6       25.45       45.36     28.04 o 
   4 -11   6     9804.50    10085.60    392.59 o 
   5 -11   6      949.07      982.29     66.81 o 
   6 -11   6     2519.51     2527.90    122.06 o 
   7 -11   6      293.17      254.85     37.53 o 
   8 -11   6     1499.65     1797.16     96.50 o 
   9 -11   6     4590.52     5126.77    153.98 o 
  10 -11   6      670.53      679.60     70.52 o 
  11 -11   6        1.34       88.25     45.36 o 
  12 -11   6       93.22      294.44     63.92 o 
  13 -11   6      160.63      238.36     63.51 o 
  14 -11   6       11.19       24.74     51.55 o 
  15 -11   6       81.30        0.00     54.02 o 
  16 -11   6      232.92      209.49     66.39 o 
  17 -11   6       55.76       47.01     63.92 o 
 -12 -10   6        3.23        0.00     51.14 o 
 -11 -10   6       44.74        0.00     49.49 o 
 -10 -10   6     1305.48     1591.79    114.64 o 
  -9 -10   6       13.22        0.00     40.41 o 
  -8 -10   6      312.75      237.94     53.61 o 
  -7 -10   6      233.44      194.14     35.88 o 
  -6 -10   6       37.84       32.45     29.90 o 
  -5 -10   6      136.68      108.97     29.67 o 
  -4 -10   6     4872.41     5161.17    154.49 o 
  -3 -10   6      682.72      690.44     41.26 o 
  -2 -10   6     1979.89     1874.23    183.10 o 
  -1 -10   6       16.94        0.00     23.51 o 
   0 -10   6     8444.88     8348.24    330.32 o 
   1 -10   6      100.04      118.35     29.28 o 
   3 -10   6        2.16       24.33     24.33 o 
   4 -10   6      145.30      267.22     34.64 o 
   5 -10   6      470.53      451.97     43.30 o 
   6 -10   6      168.46      148.04     30.52 o 
   7 -10   6     1458.11     1423.95     79.59 o 
   8 -10   6     1843.40     2219.65     79.42 o 
   9 -10   6      404.48      414.01     63.71 o 
  10 -10   6     1629.75     1572.00    101.45 o 
  11 -10   6      126.02      103.51     45.77 o 
  12 -10   6      638.84      488.26     67.63 o 
  13 -10   6      187.90      262.27     61.86 o 
  14 -10   6       91.33       11.55     51.14 o 
  15 -10   6       18.12       50.72     54.43 o 
  16 -10   6       84.35       94.85     59.38 o 
  17 -10   6        1.77        0.00     53.61 o 
 -13  -9   6       13.08       68.46     56.08 o 
 -12  -9   6      664.35      553.83     75.47 o 
 -11  -9   6      277.78      211.55     59.38 o 
 -10  -9   6        7.21        0.00     45.36 o 
  -9  -9   6       43.85       12.78     42.48 o 
  -8  -9   6        4.32       45.25     27.88 o 
  -7  -9   6       36.93        0.00     26.95 o 
  -6  -9   6     1658.55     1695.74     69.98 o 
  -5  -9   6       71.83       71.89     24.95 o 
  -4  -9   6       41.85       30.46     21.10 o 
  -3  -9   6       80.17      114.57     23.86 o 
  -2  -9   6     7610.28     7986.21    218.70 o 
  -1  -9   6      111.89       84.09     18.63 o 
   0  -9   6      640.86      559.37     44.33 o 
   1  -9   6        7.58        0.00     19.79 o 
   2  -9   6     3363.77     4620.73    192.58 o 
   3  -9   6      521.83      442.48     41.65 o 
   4  -9   6       66.70      111.76     25.57 o 
   5  -9   6      823.99     1139.41     67.63 o 
   6  -9   6     2435.64     2768.31    124.54 o 
   7  -9   6      112.23      124.95     25.98 o 
   8  -9   6     1846.23     2422.54    105.16 o 
   9  -9   6        3.47        0.00     17.46 o 
  10  -9   6      672.89      651.56     65.57 o 
  11  -9   6     1712.73     1739.01    110.93 o 
  12  -9   6       80.56       24.74     44.12 o 
  13  -9   6       64.86       94.85     50.72 o 
  14  -9   6     1763.68     1581.48    112.17 o 
  15  -9   6       59.45       21.86     50.72 o 
  16  -9   6        4.38        0.00     53.20 o 
  17  -9   6      116.11      127.84     65.16 o 
 -13  -8   6       66.79       15.26     49.49 o 
 -12  -8   6      121.28      192.99     56.08 o 
 -11  -8   6       41.46       51.96     47.01 o 
 -10  -8   6      192.14      207.84     54.02 o 
  -9  -8   6       22.89       49.90     41.24 o 
  -8  -8   6     5049.83     5322.94    159.78 o 
  -7  -8   6      199.62      132.48     28.17 o 
  -6  -8   6      652.17      712.96     72.58 o 
  -5  -8   6        7.72        3.36     21.14 o 
  -4  -8   6     7328.39     7962.87    174.20 o 
  -3  -8   6      288.13      380.24     30.47 o 
  -2  -8   6       42.54       14.94     21.24 o 
  -1  -8   6       42.62       30.00     17.32 o 
   0  -8   6    34403.20    36586.45   1269.31 o 
   1  -8   6      836.40      657.75     49.07 o 
   3  -8   6       10.12        0.00     17.32 o 
   4  -8   6    12595.33    14139.31    530.32 o 
   5  -8   6      889.29      993.01     58.56 o 
   6  -8   6    13345.87    13969.41    522.90 o 
   7  -8   6       30.14       13.90     15.84 o 
   8  -8   6     2373.33     2564.77    228.46 o 
   9  -8   6     2015.63     2175.23     75.39 o 
  10  -8   6      318.17      214.85     49.07 o 
  11  -8   6       24.81       48.25     41.65 o 
  12  -8   6     1421.53     1485.81    101.86 o 
  13  -8   6        0.49       25.16     44.95 o 
  14  -8   6       26.40       30.10     46.19 o 
  15  -8   6      269.93      298.15     65.98 o 
  16  -8   6       86.41      103.92     54.02 o 
  17  -8   6        2.96        7.42     53.61 o 
 -14  -7   6      140.14       89.90     59.80 o 
 -13  -7   6       89.21      106.39     54.02 o 
 -12  -7   6      132.71       79.59     49.49 o 
 -11  -7   6       20.60       76.70     48.66 o 
 -10  -7   6     1153.53     1381.48     98.15 o 
  -9  -7   6       46.27       38.35     38.76 o 
  -8  -7   6      877.98     1095.66     54.53 o 
  -7  -7   6      546.56      441.32     81.03 o 
  -6  -7   6     2486.88     2433.26     88.40 o 
  -5  -7   6      744.45      719.40     37.47 o 
  -4  -7   6      647.96      985.05     33.47 o 
  -3  -7   6      322.09      273.37     24.48 o 
  -2  -7   6     8237.41     9719.55    257.06 o 
  -1  -7   6      162.01      116.84     22.06 o 
   0  -7   6      252.48      129.08     24.33 o 
   1  -7   6      734.94      564.14     43.30 o 
   2  -7   6     1165.24      849.09     51.96 o 
   3  -7   6       19.33       24.33     18.14 o 
   4  -7   6      859.59      986.83     56.50 o 
   5  -7   6      638.38      554.24     42.89 o 
   6  -7   6     1690.78     1529.53     60.83 o 
   7  -7   6     3121.03     3957.15    117.38 o 
   8  -7   6      552.82      490.51    100.41 o 
   9  -7   6      399.42      339.93     27.69 o 
  10  -7   6     3698.13     3875.15    176.09 o 
  11  -7   6       43.72       32.58     37.53 o 
  12  -7   6       22.31       63.09     42.48 o 
  13  -7   6      781.65      838.78     78.76 o 
  14  -7   6      152.63      136.91     51.14 o 
  15  -7   6        7.47        0.00     47.42 o 
  16  -7   6      324.26      260.62     64.33 o 
  17  -7   6        3.60      102.68     60.62 o 
 -15  -6   6       12.35       60.62     52.78 o 
 -14  -6   6        1.48        6.60     51.14 o 
 -13  -6   6        3.61       41.24     46.19 o 
 -12  -6   6        9.67       31.34     43.71 o 
 -11  -6   6       28.57       31.34     43.71 o 
 -10  -6   6     1094.87     1502.72     94.85 o 
  -9  -6   6       12.87       55.26     38.35 o 
  -8  -6   6      981.15      810.31     45.05 o 
  -7  -6   6      149.31      192.69     35.02 o 
  -6  -6   6      378.27      448.47     23.37 o 
  -5  -6   6      101.17      106.92     14.98 o 
  -4  -6   6    19821.31    21442.28    443.41 o 
  -3  -6   6     1543.92     1615.38     43.91 o 
  -2  -6   6     4081.43     4097.16    111.79 o 
  -1  -6   6       91.31       23.25     25.98 o 
   0  -6   6     5268.67     6197.26    242.89 o 
   1  -6   6      383.68      455.27     36.29 o 
   2  -6   6     3098.08     3290.39    138.56 o 
   3  -6   6       91.56       82.89     19.79 o 
   4  -6   6     6185.43     8047.20    308.05 o 
   5  -6   6       28.84        1.79     12.08 o 
   6  -6   6      207.16      247.11     45.57 o 
   7  -6   6     1758.73     1548.67    104.74 o 
   8  -6   6    10112.29    10697.65    297.95 o 
   9  -6   6       38.32       58.15     32.99 o 
  10  -6   6      242.88      176.09     42.89 o 
  11  -6   6       50.68       21.86     40.41 o 
  12  -6   6      187.57      163.72     46.19 o 
  13  -6   6      242.71      311.76     58.15 o 
  14  -6   6      157.09      160.42     53.20 o 
  15  -6   6       21.50       64.33     48.25 o 
  16  -6   6        0.13       13.20     49.49 o 
 -15  -5   6      254.93      280.83     62.68 o 
 -14  -5   6        8.61       54.43     51.14 o 
 -13  -5   6       50.79       59.38     47.01 o 
 -12  -5   6      647.88      811.98     74.23 o 
 -11  -5   6       77.02       77.94     42.48 o 
 -10  -5   6      300.20      313.82     48.66 o 
  -9  -5   6      672.16      571.40     64.95 o 
  -8  -5   6     2226.35     1956.75     83.20 o 
  -7  -5   6      672.69      638.03     28.86 o 
  -6  -5   6    36227.51    38846.43    794.94 o 
  -5  -5   6      440.21      367.77     33.26 o 
  -4  -5   6      631.70      899.18     36.02 o 
  -3  -5   6      689.01      861.84     37.82 o 
  -2  -5   6    27244.77    30224.26    617.45 o 
  -1  -5   6     3434.83     3645.07    103.37 o 
   0  -5   6    31332.79    35305.18   1286.22 o 
   1  -5   6     1528.26     1265.60     63.92 o 
   2  -5   6       12.46       40.00     16.91 o 
   3  -5   6     1928.74     1769.94     82.48 o 
   4  -5   6      109.04      336.35     35.26 o 
   5  -5   6     1049.59      991.41     39.87 o 
   6  -5   6    17452.38    19168.48    489.82 o 
   7  -5   6       12.71       10.93     14.48 o 
   8  -5   6       39.64       10.76     26.19 o 
   9  -5   6      336.43      336.09     46.19 o 
  10  -5   6      716.89      542.28     59.38 o 
  11  -5   6      205.99      394.65     56.91 o 
  12  -5   6      386.16      281.66     53.61 o 
  13  -5   6        0.12        0.00     38.35 o 
  14  -5   6      113.85      149.28     54.02 o 
  15  -5   6        5.45       16.08     46.60 o 
  16  -5   6       62.24       80.83     57.32 o 
 -16  -4   6       30.61      195.06     63.51 o 
 -15  -4   6       28.34       88.66     50.31 o 
 -14  -4   6     1057.88     1138.58     91.96 o 
 -13  -4   6       18.36       16.91     42.06 o 
 -12  -4   6      100.06       65.98     43.71 o 
 -11  -4   6      403.69      365.37     54.02 o 
 -10  -4   6     2688.82     2519.67     87.04 o 
  -9  -4   6     1854.02     2160.02    174.64 o 
  -8  -4   6     6549.55     7513.52    166.70 o 
  -7  -4   6     1767.31     1881.48     52.92 o 
  -6  -4   6      611.11      555.50     24.83 o 
  -5  -4   6       11.48        2.93      9.58 o 
  -4  -4   6     9577.44    10253.60    216.75 o 
  -3  -4   6      396.04      505.12     25.46 o 
  -2  -4   6      133.79      179.31     18.97 o 
  -1  -4   6      568.94      331.12     16.63 o 
   0  -4   6     9249.08     8370.51    318.36 o 
   1  -4   6      211.72       98.15     18.97 o 
   2  -4   6     1458.02     1452.82     70.52 o 
   3  -4   6       84.47       51.14     16.08 o 
   4  -4   6       17.87        7.33     23.09 o 
   5  -4   6      692.93      772.43     34.76 o 
   6  -4   6     1448.66     1704.35     59.54 o 
   7  -4   6        2.65        0.00     13.77 o 
   8  -4   6     4307.21     4215.37    506.61 o 
   9  -4   6      133.71      112.58     34.64 o 
  10  -4   6      721.77      601.25     59.80 o 
  11  -4   6        0.82        1.24     35.05 o 
  12  -4   6      952.90      734.04     70.52 o 
  13  -4   6        3.14        0.00     37.53 o 
  14  -4   6        2.11       10.31     42.06 o 
  15  -4   6       36.18       20.62     48.66 o 
  16  -4   6       10.67        0.00     54.85 o 
 -16  -3   6      239.86      195.06     61.44 o 
 -15  -3   6      127.61      116.70     51.55 o 
 -14  -3   6      188.63      158.77     51.55 o 
 -13  -3   6      465.31      534.86     63.09 o 
 -12  -3   6       14.02       15.23     24.42 o 
 -11  -3   6      282.47      392.34     35.32 o 
 -10  -3   6     3587.80     3925.45    120.58 o 
  -9  -3   6      106.27      125.36     35.05 o 
  -8  -3   6     7877.10     8115.95    178.14 o 
  -7  -3   6     1086.39     1027.86     35.14 o 
  -6  -3   6     1490.39     1818.36     48.88 o 
  -5  -3   6     1379.88     1521.66     42.01 o 
  -4  -3   6    11970.47    11135.21    234.08 o 
  -3  -3   6     1070.97      955.48     28.75 o 
  -2  -3   6      184.51      529.84     56.75 o 
  -1  -3   6        0.26        0.00      8.12 o 
   0  -3   6     1233.48      957.55     51.14 o 
   1  -3   6        1.42       59.38     16.08 o 
   2  -3   6     5758.75     7877.72    299.39 o 
   3  -3   6       64.46      130.09     13.96 o 
   4  -3   6    22677.83    24203.80    611.43 o 
   5  -3   6        6.24       14.05     13.61 o 
   6  -3   6     6000.64     7237.84    195.36 o 
   7  -3   6     2110.16     2264.77     74.99 o 
   8  -3   6      785.15      846.44     41.37 o 
   9  -3   6       30.52       52.78     34.23 o 
  10  -3   6     2697.32     2726.25    136.09 o 
  11  -3   6        1.24       21.86     35.05 o 
  12  -3   6       99.01      120.42     44.54 o 
  13  -3   6      138.22      162.48     49.49 o 
  14  -3   6      251.52      290.32     58.97 o 
  15  -3   6       38.80       60.62     50.31 o 
  16  -3   6       80.48       68.46     56.91 o 
 -17  -2   6       30.75       48.66     54.85 o 
 -16  -2   6        0.66       44.12     50.31 o 
 -15  -2   6      358.65      459.39     64.33 o 
 -14  -2   6      293.78      225.98     51.55 o 
 -13  -2   6       75.35      106.66     47.63 o 
 -12  -2   6      452.61      347.15     35.86 o 
 -11  -2   6      294.74      340.26     63.30 o 
 -10  -2   6     4573.40     5144.84    194.85 o 
  -9  -2   6      235.94      181.32     32.58 o 
  -8  -2   6     2241.21     1708.11     54.15 o 
  -7  -2   6       61.47       34.98     11.79 o 
  -6  -2   6     1678.22     1703.60     46.14 o 
  -5  -2   6       77.60       58.28      9.90 o 
  -4  -2   6     2895.10     2934.44     68.36 o 
  -3  -2   6     1100.61      748.35     23.98 o 
  -2  -2   6    15598.38    20577.58    422.06 o 
  -1  -2   6     2386.58     2438.94     71.69 o 
   0  -2   6     8931.00     6729.65    257.33 o 
   1  -2   6       22.87       16.50     11.55 o 
   2  -2   6     5408.75     6989.20    183.66 o 
   3  -2   6      229.18      196.91     16.32 o 
   4  -2   6       64.60       93.40     14.62 o 
   5  -2   6      683.20      685.17     34.64 o 
   6  -2   6     2207.21     2590.32     81.32 o 
   7  -2   6        5.88        0.00     20.00 o 
   8  -2   6     8989.14     9842.93    262.26 o 
   9  -2   6      327.61      320.83     46.60 o 
  10  -2   6       80.94      180.62     42.89 o 
  11  -2   6      331.59      295.26     51.14 o 
  12  -2   6      564.31      694.04     68.87 o 
  13  -2   6       30.41        0.00     39.59 o 
  14  -2   6      343.42      315.47     61.03 o 
  15  -2   6       28.20       80.00     54.85 o 
 -17  -1   6       21.07      103.10     54.43 o 
 -16  -1   6       19.36       84.54     50.72 o 
 -15  -1   6        9.46       11.06     30.87 o 
 -14  -1   6      195.25      267.38     37.74 o 
 -13  -1   6      125.63      138.98     30.72 o 
 -12  -1   6     4721.13     4563.67    139.34 o 
 -11  -1   6        7.50        6.65     20.99 o 
 -10  -1   6      175.61      176.01     25.36 o 
  -9  -1   6      783.16      675.40     78.15 o 
  -8  -1   6     1234.93     1093.14     35.98 o 
  -7  -1   6     2241.65     2094.64     54.33 o 
  -6  -1   6    13741.89    14970.90    311.77 o 
  -5  -1   6      871.85      922.93     28.25 o 
  -4  -1   6      283.71      157.14     15.94 o 
  -3  -1   6      523.18      464.40     17.23 o 
  -2  -1   6     5089.90     6120.76    163.70 o 
  -1  -1   6      518.07      512.38     23.57 o 
   0  -1   6     1754.62     1194.67     58.97 o 
   1  -1   6      720.38      959.41     75.26 o 
   2  -1   6     8278.08     8128.15    211.73 o 
   3  -1   6       82.66      114.80     14.43 o 
   4  -1   6    24922.35    29584.44    744.04 o 
   5  -1   6     1234.44     1182.22     46.05 o 
   6  -1   6    10290.28    11522.13    301.53 o 
   7  -1   6      511.96      586.01     34.40 o 
   8  -1   6       30.44       47.53     19.70 o 
   9  -1   6        2.71        0.00     32.17 o 
  10  -1   6     1736.66     1710.14    102.68 o 
  11  -1   6       57.55       44.54     37.53 o 
  12  -1   6     1592.87     1515.91    102.68 o 
  13  -1   6      172.44      100.21     47.01 o 
  14  -1   6      146.25      182.68     57.73 o 
  15  -1   6       26.45      132.79     60.21 o 
 -17   0   6       12.38        0.00     45.77 o 
 -16   0   6        3.06       43.30     32.08 o 
 -15   0   6      240.77      280.01     39.06 o 
 -14   0   6     1071.67     1201.86     62.17 o 
 -13   0   6      289.71      189.59     31.90 o 
 -12   0   6      691.36      629.58     58.97 o 
 -11   0   6     1003.83      885.59     47.68 o 
 -10   0   6     1008.00      912.40     50.52 o 
  -9   0   6        6.14        0.00     16.38 o 
  -8   0   6     9779.26    10169.56    217.07 o 
  -7   0   6      239.62      299.04     16.60 o 
  -6   0   6      915.99      746.52     25.45 o 
  -5   0   6      139.56      209.10     13.31 o 
  -4   0   6       53.49       69.94      8.12 o 
  -3   0   6     2937.74     2363.81     54.74 o 
  -2   0   6      408.29      846.41     56.50 o 
  -1   0   6      444.81      347.10     14.00 o 
   0   0   6     7630.96     9411.84    240.81 o 
   1   0   6       48.56       30.84     19.59 o 
   2   0   6     8790.30     8634.09    224.50 o 
   3   0   6      605.34      615.45     29.74 o 
   4   0   6    20405.41    24170.61    611.03 o 
   5   0   6      276.15      241.50     21.55 o 
   6   0   6     3431.47     3454.17    103.95 o 
   7   0   6      697.22      697.31     46.60 o 
   8   0   6      943.72      825.74     42.79 o 
   9   0   6      500.52      526.20     56.08 o 
  10   0   6      482.12      375.68     54.43 o 
  11   0   6       32.10       40.83     39.18 o 
  12   0   6        1.41       14.02     40.41 o 
  13   0   6        0.71        0.82     42.48 o 
  14   0   6        1.40        7.01     46.19 o 
 -18   1   6       53.22      130.31     58.15 o 
 -17   1   6       25.27        7.49     48.87 o 
 -16   1   6      619.24      670.38     51.95 o 
 -15   1   6      234.06      184.44     35.74 o 
 -14   1   6      642.06      751.77     48.77 o 
 -13   1   6      204.77      249.81     33.60 o 
 -12   1   6     1374.98     1402.14    110.52 o 
 -11   1   6        9.41        1.76     19.89 o 
 -10   1   6     7183.99     8545.80    331.55 o 
  -9   1   6       15.42        7.60     10.17 o 
  -8   1   6     1743.48     1692.85     48.31 o 
  -7   1   6       63.06      112.22     12.02 o 
  -6   1   6     7279.23     7590.25    162.27 o 
  -5   1   6      329.58      215.17     12.29 o 
  -4   1   6     6897.89     7686.82    162.45 o 
  -3   1   6      262.68      173.87     15.84 o 
  -2   1   6     5450.39     7061.62    188.32 o 
  -1   1   6      712.36      835.60     23.87 o 
   0   1   6     5354.33     6972.94    181.12 o 
   1   1   6     1003.61      821.89     43.71 o 
   2   1   6     3680.65     3771.13    105.83 o 
   3   1   6     3022.44     3104.38     90.94 o 
   4   1   6     1703.77     1426.31     82.48 o 
   5   1   6      321.79      277.06     24.35 o 
   6   1   6      208.96      227.28     34.02 o 
   7   1   6        2.60        0.00     17.79 o 
   8   1   6      331.72      439.47     34.19 o 
   9   1   6     1035.58     1045.39     77.53 o 
  10   1   6     2196.44     2229.74    122.48 o 
  11   1   6      170.10      153.41     49.07 o 
  12   1   6        7.52       11.55     40.41 o 
  13   1   6      115.54       79.18     47.42 o 
  14   1   6        5.62       33.40     53.61 o 
 -18   2   6      134.13      159.28     41.40 o 
 -17   2   6       18.89       68.53     33.23 o 
 -16   2   6      278.64      289.28     90.52 o 
 -15   2   6      286.88      296.95     69.07 o 
 -14   2   6      325.14      323.70     37.22 o 
 -13   2   6      142.55      179.82     31.01 o 
 -12   2   6     5386.84     5063.33    399.39 o 
 -11   2   6     1158.00     1019.79     50.08 o 
 -10   2   6      161.72      201.88     24.87 o 
  -9   2   6     2232.44     1999.36     53.59 o 
  -8   2   6     1150.56     1154.62     35.74 o 
  -7   2   6      127.37       82.38     12.42 o 
  -6   2   6      112.42      117.38     28.64 o 
  -5   2   6     1325.57     1116.81     31.35 o 
  -4   2   6    22846.92    25797.69    527.48 o 
  -3   2   6       19.15       20.75     11.81 o 
  -2   2   6    18844.56    22318.02    569.84 o 
  -1   2   6     2531.00     3159.25     71.54 o 
   0   2   6     7857.29     8697.96    224.79 o 
   1   2   6     4026.94     4014.15    111.06 o 
   2   2   6    21051.00    20749.85    525.87 o 
   3   2   6      428.88      419.39     26.01 o 
   4   2   6       38.70       34.37     16.46 o 
   5   2   6     1209.50     1228.19     50.54 o 
   6   2   6     1187.63     1095.61     49.72 o 
   7   2   6        1.38       11.52     18.81 o 
   8   2   6     5629.94     6090.04    245.37 o 
   9   2   6        0.52        0.00     36.29 o 
  10   2   6       52.93       88.25     42.89 o 
  11   2   6      371.96      325.78     55.67 o 
  12   2   6      117.00      244.95     53.61 o 
  13   2   6        6.76       79.18     50.72 o 
 -18   3   6       48.64       27.11     35.41 o 
 -17   3   6      210.59      258.66     45.57 o 
 -16   3   6      150.17      120.43     34.80 o 
 -15   3   6        0.33        0.00     26.24 o 
 -14   3   6      824.51      781.73     49.84 o 
 -13   3   6     2075.38     1819.32     73.31 o 
 -12   3   6      391.55      429.97     35.15 o 
 -11   3   6     3219.35     2852.28     93.00 o 
 -10   3   6     2195.87     1727.06     73.82 o 
  -9   3   6      220.65      236.78     17.37 o 
  -8   3   6        4.71        0.00      9.98 o 
  -7   3   6     1853.67     1574.37     67.09 o 
  -6   3   6     3654.64     3772.35    190.68 o 
  -5   3   6      450.50      531.70     30.68 o 
  -4   3   6        7.04       63.72     20.62 o 
  -3   3   6     2455.97     2594.63     79.16 o 
  -2   3   6     1458.70     1334.31     53.61 o 
  -1   3   6       18.91       16.65      6.98 o 
   0   3   6    18312.96    21321.21    538.33 o 
   1   3   6      137.86      137.64     16.91 o 
   2   3   6      102.96      108.04     16.91 o 
   3   3   6      356.39      237.20     22.39 o 
   4   3   6      289.42      350.51     26.95 o 
   5   3   6      245.72      289.17     27.04 o 
   6   3   6     2048.51     2215.16     77.68 o 
   7   3   6      174.15      167.55     38.97 o 
   8   3   6      835.09      667.64     60.62 o 
   9   3   6      231.53      298.98     51.55 o 
  10   3   6      558.88      562.49     62.27 o 
  11   3   6        1.76        0.00     37.94 o 
  12   3   6      112.29      155.06     51.55 o 
  13   3   6       16.22       39.59     53.20 o 
 -18   4   6        0.61       31.52     34.80 o 
 -17   4   6        3.87        0.00     29.45 o 
 -16   4   6      243.83      232.11     36.75 o 
 -15   4   6       47.45        0.00     26.82 o 
 -14   4   6     1971.03     1982.29    105.36 o 
 -13   4   6       45.65        9.10     23.46 o 
 -12   4   6     2018.80     1880.48     76.91 o 
 -11   4   6       12.04       25.35     20.41 o 
 -10   4   6     1642.45     2089.10     71.98 o 
  -9   4   6     2231.31     2727.53     78.35 o 
  -8   4   6     2046.69     2074.53     54.60 o 
  -7   4   6       38.25       88.84     18.22 o 
  -6   4   6     4850.36     5190.02    114.93 o 
  -5   4   6       22.63       84.29     20.18 o 
  -4   4   6      396.93      201.02     20.61 o 
  -3   4   6       62.16       68.02     15.60 o 
  -2   4   6     8572.85     9377.29    198.27 o 
  -1   4   6       42.50       38.50      8.98 o 
   0   4   6      599.52      573.29     28.52 o 
   1   4   6     2030.00     2021.95     70.72 o 
   2   4   6      390.38      408.45     26.25 o 
   3   4   6      577.83      584.51     33.34 o 
   4   4   6     6548.21     7095.39    195.64 o 
   5   4   6        3.49        3.32     18.77 o 
   6   4   6     1221.17     1293.52     57.23 o 
   7   4   6       26.53        0.00     24.35 o 
   8   4   6       58.65       26.80     35.05 o 
   9   4   6       51.22       67.63     39.18 o 
  10   4   6       46.11        0.00     40.00 o 
  11   4   6       26.04       63.09     43.71 o 
  12   4   6       10.86       34.23     47.42 o 
 -18   5   6       17.99       10.72     61.44 o 
 -17   5   6        1.24        0.00     29.86 o 
 -16   5   6      553.66      617.69     49.13 o 
 -15   5   6        1.17        7.25     27.84 o 
 -14   5   6        1.15        0.00     23.60 o 
 -13   5   6      127.26      115.77     26.93 o 
 -12   5   6     1310.64     1227.25     54.66 o 
 -11   5   6        7.96       42.97     20.09 o 
 -10   5   6     8783.25     9111.72    242.82 o 
  -9   5   6      794.70      940.33     34.51 o 
  -8   5   6      112.48      200.49     16.64 o 
  -7   5   6     6827.55     7541.20    164.23 o 
  -6   5   6    32254.72    38870.70    793.17 o 
  -5   5   6     2936.51     3632.49     83.73 o 
  -4   5   6     3914.65     3752.54    111.01 o 
  -3   5   6      209.00      216.19     21.61 o 
  -2   5   6     1061.50      806.36     26.67 o 
  -1   5   6        0.96        0.00      8.85 o 
   0   5   6     1887.93     1862.18     61.67 o 
   1   5   6       30.40       10.16     14.48 o 
   2   5   6    17969.48    18928.37    485.88 o 
   3   5   6       16.83       46.62     18.92 o 
   4   5   6        1.89       26.43     20.48 o 
   5   5   6      132.60      119.49     25.00 o 
   6   5   6      500.49      554.72     39.02 o 
   7   5   6      293.83      301.42     35.71 o 
   8   5   6      129.41      151.76     42.89 o 
   9   5   6        2.48        0.00     32.99 o 
  10   5   6       30.91       78.76     44.54 o 
  11   5   6       39.07        9.90     42.48 o 
 -19   6   6        1.09       52.78     55.67 o 
 -18   6   6      391.85      423.93     77.94 o 
 -17   6   6       78.22        0.00     45.36 o 
 -16   6   6       63.39       42.32     30.22 o 
 -15   6   6      202.30      236.07     35.07 o 
 -14   6   6       20.50       23.04     24.86 o 
 -13   6   6      260.19      243.96     31.58 o 
 -12   6   6     1085.20     1224.37    120.42 o 
 -11   6   6      151.66      186.82     24.94 o 
 -10   6   6     1246.96     1093.62     38.93 o 
  -9   6   6     1208.77     1250.75     40.76 o 
  -8   6   6     4345.22     4565.92    106.26 o 
  -7   6   6     5059.70     4815.33    110.81 o 
  -6   6   6    14360.50    15969.16    333.54 o 
  -5   6   6     2838.85     2663.72     98.79 o 
  -4   6   6       12.44        4.51     19.59 o 
  -3   6   6      411.04      336.25     25.46 o 
  -2   6   6     2783.12     3008.95     72.35 o 
  -1   6   6     1146.31     1238.07     61.55 o 
   0   6   6     8995.23    10288.87    271.69 o 
   1   6   6      609.24      601.80     35.81 o 
   2   6   6     1195.13     1292.94     95.88 o 
   3   6   6        0.71        0.00     17.42 o 
   4   6   6      154.41      134.79     25.42 o 
   5   6   6      348.91      369.16     64.33 o 
   6   6   6       44.26       43.64     24.75 o 
   7   6   6       40.10       42.26     27.07 o 
   8   6   6        4.10        0.00     35.88 o 
   9   6   6        0.64        0.82     37.53 o 
  10   6   6       30.76       60.21     46.60 o 
  11   6   6        7.24        0.00     47.42 o 
 -19   7   6       38.32       41.24     56.08 o 
 -18   7   6        1.01        0.00     47.42 o 
 -17   7   6      228.74      227.63     60.62 o 
 -16   7   6        2.20        5.77     41.65 o 
 -15   7   6        8.58       28.45     40.41 o 
 -14   7   6     1760.43     1419.83    101.03 o 
 -13   7   6        2.92       61.03     40.00 o 
 -12   7   6       30.16        0.00     33.82 o 
 -11   7   6      325.15      240.01     47.84 o 
 -10   7   6      439.31      420.29     33.01 o 
  -9   7   6      280.05      331.22     46.19 o 
  -8   7   6     4700.36     4914.55    146.23 o 
  -7   7   6     2665.72     2902.17     95.20 o 
  -6   7   6       29.92       20.97     17.81 o 
  -5   7   6      329.23      367.65     29.38 o 
  -4   7   6     1457.91     1554.41     58.76 o 
  -3   7   6      543.87      581.45     34.18 o 
  -2   7   6     1455.43     1590.12     54.05 o 
  -1   7   6      428.88      430.16     23.41 o 
   0   7   6     1526.34     1251.76     51.72 o 
   1   7   6        0.77        0.00     16.64 o 
   2   7   6      805.67      832.28     44.50 o 
   3   7   6      484.71      440.90     61.03 o 
   4   7   6        9.26        6.20     22.09 o 
   5   7   6       43.16       56.97     25.30 o 
   6   7   6      166.77      217.56     32.85 o 
   7   7   6       20.08        6.87     28.05 o 
   8   7   6       66.34       27.22     39.59 o 
   9   7   6       78.86       51.14     47.01 o 
  10   7   6       31.91       46.19     48.25 o 
 -19   8   6      104.37       55.67     56.91 o 
 -17   8   6       15.13        0.00     45.36 o 
 -16   8   6       34.83       21.86     45.36 o 
 -15   8   6        2.51        0.00     39.59 o 
 -14   8   6      222.66      236.29     55.67 o 
 -13   8   6      793.20      776.93     76.70 o 
 -12   8   6      336.24      243.72     50.31 o 
 -11   8   6        5.72        0.00     33.82 o 
 -10   8   6        4.96        0.00     20.59 o 
  -9   8   6      170.17      170.95     25.95 o 
  -8   8   6       43.78       54.07     22.16 o 
  -7   8   6        2.79       10.04     20.31 o 
  -6   8   6      275.96      357.07     31.05 o 
  -5   8   6      208.65      236.22     26.54 o 
  -4   8   6       12.38       41.71     18.23 o 
  -3   8   6       10.85        0.00     24.12 o 
  -2   8   6     3110.87     3059.51     96.00 o 
  -1   8   6      561.74      508.02     24.74 o 
   0   8   6      117.80      129.10     23.57 o 
   1   8   6       95.98       91.15     41.24 o 
   2   8   6      726.72      752.89     45.42 o 
   3   8   6      401.36      443.97     37.74 o 
   4   8   6      989.87     1077.89     58.01 o 
   5   8   6      220.01      227.48     34.23 o 
   6   8   6        6.83        0.00     27.71 o 
   7   8   6       91.78       87.01     45.77 o 
   8   8   6      161.10      208.25     55.26 o 
   9   8   6       17.10        0.00     46.60 o 
 -18   9   6      101.14       97.32     52.37 o 
 -17   9   6       41.56       87.84     52.37 o 
 -16   9   6      962.99      924.15     92.79 o 
 -15   9   6      139.45      147.63     51.55 o 
 -14   9   6       67.49        1.65     39.59 o 
 -13   9   6      393.94      327.84     58.56 o 
 -12   9   6       27.06       54.85     38.35 o 
 -11   9   6      418.14      432.59     61.03 o 
 -10   9   6     3922.49     3907.60    125.17 o 
  -9   9   6        3.05        2.24     21.42 o 
  -8   9   6     1583.48     1687.73     71.34 o 
  -7   9   6       43.49       16.57     20.48 o 
  -6   9   6      743.38      699.96     41.24 o 
  -5   9   6       78.68       20.38     20.78 o 
  -4   9   6     4555.61     4460.31    181.45 o 
  -3   9   6     1142.99     1275.40     53.90 o 
  -2   9   6       80.86      178.97     43.30 o 
  -1   9   6      478.46      508.47     57.73 o 
   0   9   6     5210.33     4868.16    218.97 o 
   1   9   6      981.12      801.67     73.82 o 
   2   9   6     1753.76     1639.63    104.33 o 
   3   9   6       51.75       57.58     26.16 o 
   4   9   6       35.61        0.79     25.36 o 
   5   9   6        8.99        0.00     26.94 o 
   6   9   6      587.06      598.21     48.73 o 
   7   9   6       47.49       86.60     47.01 o 
 -18  10   6      115.89      135.67     57.73 o 
 -17  10   6        0.44       10.72     45.36 o 
 -16  10   6       57.43      156.29     55.26 o 
 -15  10   6      299.08      236.29     61.03 o 
 -14  10   6      208.33      188.87     56.08 o 
 -13  10   6       52.54       52.78     42.06 o 
 -12  10   6     1668.31     1691.17    108.87 o 
 -11  10   6        1.59        0.00     35.05 o 
 -10  10   6       21.49       19.90     25.12 o 
  -9  10   6       71.26       52.44     24.63 o 
  -8  10   6      191.15      170.14     35.26 o 
  -7  10   6      598.20      499.78     38.15 o 
  -6  10   6     4756.73     4650.15    142.23 o 
  -5  10   6     1461.24     1442.60     64.95 o 
  -4  10   6      899.05     1016.70    129.08 o 
  -3  10   6     1511.18     1413.23     94.02 o 
  -2  10   6     1627.16     1545.60    101.45 o 
  -1  10   6       33.63       36.70     39.18 o 
   0  10   6     1232.73     1243.33     96.08 o 
   1  10   6       49.11        0.00     41.65 o 
   2  10   6      133.35      166.19     49.90 o 
   3  10   6      102.50      124.95     51.14 o 
   4  10   6      794.50      618.16     71.75 o 
   5  10   6      140.30       99.38     52.78 o 
   6  10   6      663.53      867.24     86.60 o 
 -18  11   6       46.36       39.59     49.90 o 
 -17  11   6       40.98       87.84     54.02 o 
 -16  11   6      143.57      254.03     63.51 o 
 -15  11   6       22.03       27.63     47.42 o 
 -14  11   6     1238.21     1500.65    107.63 o 
 -13  11   6        1.57        0.00     40.41 o 
 -12  11   6      727.63      559.60     70.52 o 
 -11  11   6        8.97        0.00     38.76 o 
 -10  11   6      589.50      454.43     49.90 o 
  -9  11   6      124.93      180.13     41.65 o 
  -8  11   6     2234.36     2245.04     84.97 o 
  -7  11   6       74.80      126.19     58.76 o 
  -6  11   6      731.56      664.35     67.22 o 
  -5  11   6      601.53      633.00     66.81 o 
  -4  11   6      114.89      173.20     46.19 o 
  -3  11   6      508.33      611.56     68.04 o 
  -2  11   6       59.86       75.05     44.54 o 
  -1  11   6      362.68      324.96     58.56 o 
   0  11   6       29.43        0.00     40.41 o 
   1  11   6       84.99       97.32     47.42 o 
   2  11   6      351.12      338.15     61.03 o 
   3  11   6       23.46       53.61     49.07 o 
   4  11   6      217.42      201.24     59.38 o 
   5  11   6       66.82       20.21     51.96 o 
   6  11   6       49.65      126.19     59.80 o 
 -18  12   6        0.97       50.72     55.67 o 
 -17  12   6       93.38      133.20     55.67 o 
 -16  12   6      456.01      465.58     76.70 o 
 -15  12   6       48.38        0.00     45.77 o 
 -14  12   6       46.92        0.00     44.54 o 
 -13  12   6      288.15      280.01     63.51 o 
 -12  12   6      201.93      166.19     51.96 o 
 -11  12   6        2.85       20.94     26.66 o 
 -10  12   6      791.55      833.94     62.27 o 
  -9  12   6       13.63        0.00     24.92 o 
  -8  12   6     1177.10     1086.36    102.06 o 
  -7  12   6       47.49       40.19     25.34 o 
  -6  12   6      168.45      244.13     49.49 o 
  -5  12   6      272.71      223.10     51.14 o 
  -4  12   6      275.47      263.10     55.26 o 
  -3  12   6      418.54      416.92     60.21 o 
  -2  12   6      839.80      855.69     80.00 o 
  -1  12   6        4.11       54.02     45.77 o 
   0  12   6      804.53      755.07     80.41 o 
   1  12   6       43.27      103.51     53.61 o 
   2  12   6      170.96      188.05     59.38 o 
   3  12   6      135.39      115.88     56.08 o 
   4  12   6      446.67      524.96     77.12 o 
   5  12   6        0.62        0.00     54.85 o 
 -17  13   6      123.90       41.65     51.96 o 
 -16  13   6      309.58      372.38     72.99 o 
 -15  13   6      227.23      176.09     56.50 o 
 -14  13   6      278.35      324.13     68.04 o 
 -13  13   6        1.31        0.00     42.48 o 
 -12  13   6       32.35      116.70     49.49 o 
 -11  13   6       63.03       47.27     30.31 o 
 -10  13   6      596.54      745.61     51.17 o 
  -9  13   6      199.83      149.25     33.20 o 
  -8  13   6       41.13       61.03     44.95 o 
  -7  13   6       87.43      104.74     43.30 o 
  -6  13   6      296.00      321.66     58.56 o 
  -5  13   6        9.95       61.86     43.30 o 
  -4  13   6      504.60      518.78     67.22 o 
  -3  13   6      104.84      139.80     54.43 o 
  -2  13   6       32.22        0.00     43.71 o 
  -1  13   6       71.45      121.24     56.08 o 
   0  13   6        7.49       18.14     48.25 o 
   1  13   6       12.18       77.12     54.85 o 
   2  13   6      249.98      290.32     67.22 o 
   3  13   6       24.15       47.84     58.97 o 
   4  13   6       58.30       30.10     57.73 o 
 -17  14   6        9.19        0.00     49.49 o 
 -16  14   6      180.39      108.87     56.91 o 
 -15  14   6       12.25        0.41     49.49 o 
 -14  14   6      126.64       40.41     52.78 o 
 -13  14   6     1205.22     1118.79    100.21 o 
 -12  14   6     1596.04     2002.93    129.49 o 
 -11  14   6        2.82        0.00     27.55 o 
 -10  14   6       12.37        0.00     32.37 o 
  -9  14   6       14.30       56.50     46.60 o 
  -8  14   6        8.47       46.60     42.48 o 
  -7  14   6        0.39        0.00     42.06 o 
  -6  14   6      988.54      833.01     81.24 o 
  -5  14   6       62.02       56.50     47.01 o 
  -4  14   6      168.49      209.08     56.91 o 
  -3  14   6      225.25      240.01     62.68 o 
  -2  14   6      102.28      143.51     56.08 o 
  -1  14   6        2.43       27.63     53.20 o 
   0  14   6      452.24      402.07     70.52 o 
   1  14   6       25.26        7.01     56.08 o 
   2  14   6        2.94       64.74     60.62 o 
 -16  15   6        0.14        3.71     52.78 o 
 -15  15   6       11.15        0.00     52.37 o 
 -14  15   6      513.25      523.31     81.24 o 
 -13  15   6       67.58       91.14     55.67 o 
 -12  15   6       90.74      135.67     55.26 o 
 -11  15   6      159.71      162.07     55.26 o 
 -10  15   6      187.96      169.90     54.02 o 
  -9  15   6       56.93      158.35     53.61 o 
  -8  15   6      481.62      490.73     71.75 o 
  -7  15   6       14.46        5.77     49.07 o 
  -6  15   6      131.45      128.25     52.78 o 
  -5  15   6        2.10        2.89     49.90 o 
  -4  15   6      168.49       94.02     52.78 o 
  -3  15   6        0.43        0.00     49.07 o 
  -2  15   6      520.84      595.89     80.41 o 
  -1  15   6        0.39        0.00     57.73 o 
   0  15   6        6.76       44.95     56.08 o 
   1  15   6       11.46       25.98     61.44 o 
 -15  16   6       10.17       50.31     57.32 o 
 -14  16   6       95.70       84.54     56.08 o 
 -13  16   6       42.43       10.72     46.60 o 
 -11  16   6       92.14      108.46     55.26 o 
 -10  16   6      569.54      497.74     72.17 o 
  -9  16   6       83.48       77.53     53.20 o 
  -8  16   6      294.18      278.36     63.51 o 
  -7  16   6       49.61       58.97     51.14 o 
  -6  16   6      249.70      160.42     63.09 o 
  -5  16   6      450.07      416.92     75.88 o 
  -4  16   6      293.28      139.80     65.16 o 
  -3  16   6      177.24      129.08     59.38 o 
  -2  16   6      133.13       92.37     61.86 o 
  -1  16   6       14.31        0.00     54.43 o 
 -11  17   6      251.98      203.30     61.44 o 
 -10  17   6       28.73      124.54     57.32 o 
  -9  17   6      160.64      135.26     61.86 o 
  -8  17   6      119.26       99.80     55.67 o 
  -7  17   6       23.33       59.80     58.56 o 
  -6  17   6        1.64       69.69     57.32 o 
  -5  17   6      155.64      112.58     61.03 o 
  -4  17   6        4.34        0.00     53.20 o 
  -3  17   6       15.51       80.83     61.86 o 
 -11  18   6       35.63       51.14     58.97 o 
 -10  18   6      118.35      139.80     61.03 o 
  -9  18   6        0.03       86.19     63.09 o 
  -8  18   6        3.67        0.00     59.80 o 
  -7  18   6        3.04       54.43     64.33 o 
   4 -22   7       52.80      118.77     74.23 o 
   5 -22   7       43.47       35.05     63.09 o 
   6 -22   7        2.00        0.00     65.16 o 
   7 -22   7      282.55      416.09     89.90 o 
   8 -22   7       57.78       68.46     73.82 o 
   9 -22   7      148.65       17.73     68.87 o 
  10 -22   7       52.55      125.78     69.28 o 
   1 -21   7       11.83       20.21     68.87 o 
   2 -21   7       11.89        0.00     66.81 o 
   3 -21   7       78.11        0.00     60.62 o 
   4 -21   7       69.23       51.55     67.22 o 
   5 -21   7       13.80        0.00     56.91 o 
   6 -21   7        2.07        9.07     61.86 o 
   7 -21   7       64.92       50.31     64.74 o 
   8 -21   7       50.14        4.54     63.51 o 
   9 -21   7      110.91        0.00     63.51 o 
  10 -21   7       29.76       30.52     59.80 o 
  -1 -20   7      124.36      187.22     68.87 o 
   0 -20   7       27.30       40.00     61.03 o 
   1 -20   7        4.25        0.00     57.73 o 
   2 -20   7       26.77       52.37     56.91 o 
   3 -20   7      448.79      497.33     84.54 o 
   4 -20   7       99.11      221.86     70.93 o 
   5 -20   7       55.15       35.05     56.91 o 
   6 -20   7      281.09      195.47     69.69 o 
   7 -20   7     1244.70      992.19    101.45 o 
   8 -20   7       18.02      109.28     66.81 o 
   9 -20   7      406.94      466.82     80.00 o 
  10 -20   7        4.93        7.01     55.67 o 
  13 -20   7      345.13      354.65     98.97 o 
  14 -20   7       53.32       32.17     76.70 o 
  -3 -19   7       70.99        0.00     41.00 o 
  -2 -19   7        0.14        0.00     43.09 o 
  -1 -19   7       78.30       66.39     60.62 o 
   0 -19   7       16.05        0.00     53.61 o 
   1 -19   7     1873.42     1656.95    124.13 o 
   2 -19   7       67.59        7.84     55.26 o 
   3 -19   7        0.52        0.00     51.14 o 
   4 -19   7       22.08        0.00     54.02 o 
   5 -19   7      101.00       55.67     53.61 o 
   6 -19   7      115.76      140.62     58.15 o 
   7 -19   7     2214.47     2056.96    138.15 o 
   8 -19   7       78.33       17.73     54.85 o 
   9 -19   7      102.87       56.91     51.55 o 
  10 -19   7      456.89      449.50     70.93 o 
  12 -19   7        1.88        0.00     63.92 o 
  13 -19   7      195.18      189.70     84.54 o 
  14 -19   7       53.13       71.34     77.12 o 
  15 -19   7       75.02      131.14     78.35 o 
  -4 -18   7        0.78        0.00     41.39 o 
  -3 -18   7      375.08      366.41     53.65 o 
  -2 -18   7      107.65       52.09     38.70 o 
  -1 -18   7      297.06      252.84     46.07 o 
   0 -18   7       63.99       24.74     54.85 o 
   1 -18   7      223.84      240.01     63.09 o 
   2 -18   7        6.05        0.00     50.31 o 
   3 -18   7      410.15      369.49     70.52 o 
   4 -18   7       24.67        0.00     47.01 o 
   5 -18   7     1021.95      849.92     86.19 o 
   6 -18   7       68.88       36.29     47.42 o 
   7 -18   7      156.66      160.42     58.15 o 
   8 -18   7      319.93      281.66     58.56 o 
   9 -18   7      729.22      840.84     80.83 o 
  10 -18   7      509.17      505.99     69.69 o 
  12 -18   7      139.85       80.83     67.63 o 
  13 -18   7        2.08       60.21     64.74 o 
  14 -18   7        0.01       21.44     65.16 o 
  15 -18   7       11.25       43.30     70.10 o 
  -6 -17   7        8.05        0.00     40.97 o 
  -5 -17   7       65.31       88.88     44.46 o 
  -4 -17   7       16.67        0.46     36.44 o 
  -3 -17   7      167.93      181.25     44.03 o 
  -2 -17   7        2.59        0.00     33.29 o 
  -1 -17   7      289.81      326.44     47.51 o 
   0 -17   7       41.40       41.65     49.90 o 
   1 -17   7      677.75      514.24     70.10 o 
   2 -17   7       21.46        7.42     42.06 o 
   3 -17   7      420.34      454.03     66.81 o 
   4 -17   7        5.81        0.00     47.01 o 
   5 -17   7     1200.59     1222.30    100.21 o 
   6 -17   7      165.04      170.31     54.02 o 
   7 -17   7     2461.69     2812.85    153.82 o 
   8 -17   7      169.21      185.98     52.78 o 
   9 -17   7      258.01      228.46     54.85 o 
  10 -17   7      299.74      243.72     55.26 o 
  12 -17   7      189.24      233.41     71.75 o 
  13 -17   7      390.07      485.37     84.13 o 
  14 -17   7      495.70      418.98     83.30 o 
  15 -17   7       47.80        0.00     60.21 o 
  16 -17   7       12.64       60.62     70.52 o 
  -7 -16   7        1.57       57.32     64.33 o 
  -6 -16   7        7.73       32.91     69.07 o 
  -5 -16   7        7.37        0.00     35.28 o 
  -4 -16   7        0.22        6.37     33.90 o 
  -3 -16   7      158.87      166.99     40.37 o 
  -2 -16   7        3.58       22.29     62.89 o 
  -1 -16   7      549.41      550.02     49.85 o 
   0 -16   7      222.76      278.36     57.32 o 
   1 -16   7        1.11       43.71     42.89 o 
   2 -16   7        6.22       35.05     43.71 o 
   3 -16   7     2111.43     1941.08    120.00 o 
   4 -16   7        7.51        0.00     37.53 o 
   5 -16   7      178.90      300.21     54.43 o 
   6 -16   7      371.89      351.76     55.26 o 
   7 -16   7        3.79       90.31     45.36 o 
   8 -16   7       67.23       29.28     40.83 o 
   9 -16   7      979.69     1155.08     88.66 o 
  10 -16   7      450.06      481.25     60.62 o 
  11 -16   7      274.89      263.51     70.52 o 
  12 -16   7     1510.93     2022.32    146.40 o 
  13 -16   7      213.94      286.19     78.35 o 
  14 -16   7        4.91       17.73     63.92 o 
  15 -16   7      196.21      128.66     70.10 o 
  16 -16   7       54.22        0.00     65.57 o 
  -8 -15   7      112.75       63.92     61.44 o 
  -7 -15   7       53.40        0.00     55.67 o 
  -6 -15   7       28.54       16.23     34.82 o 
  -5 -15   7      354.62      316.43     63.51 o 
  -4 -15   7       17.38       27.20     34.51 o 
  -3 -15   7       74.75       85.26     34.39 o 
  -2 -15   7      416.00      370.47     88.25 o 
  -1 -15   7       21.47        0.00     27.53 o 
   0 -15   7        0.78        0.00     38.35 o 
   1 -15   7     4495.59     4311.44    201.24 o 
   2 -15   7       35.64       10.72     43.30 o 
   3 -15   7     2757.42     2490.37    134.85 o 
   4 -15   7       39.73       44.95     41.24 o 
   5 -15   7       53.85       85.78     42.89 o 
   6 -15   7       83.70       47.42     41.24 o 
   7 -15   7     1497.39     1730.76    107.63 o 
   8 -15   7      460.35      330.32     51.96 o 
   9 -15   7        1.10        0.00     35.05 o 
  10 -15   7      883.93      925.38     77.12 o 
  11 -15   7      905.06     1136.52    105.16 o 
  12 -15   7      460.21      383.51     72.99 o 
  13 -15   7      227.02      488.26     82.06 o 
  14 -15   7       50.38        0.00     52.78 o 
  15 -15   7       28.32        0.00     54.85 o 
  16 -15   7        3.71        0.00     59.80 o 
  -9 -14   7       94.02      101.03     61.44 o 
  -8 -14   7       75.08      139.80     61.86 o 
  -7 -14   7      108.94      141.91     59.59 o 
  -6 -14   7       12.53       28.00     33.57 o 
  -5 -14   7      102.88      101.80     35.83 o 
  -4 -14   7       91.24       79.72     34.99 o 
  -3 -14   7        3.90       32.03     31.63 o 
  -2 -14   7      128.29      107.51     48.04 o 
  -1 -14   7     1681.63     1506.89     71.00 o 
   0 -14   7      176.85      191.76     48.25 o 
   1 -14   7     1181.55     1068.48     84.95 o 
   2 -14   7       30.19       15.26     34.64 o 
   3 -14   7     1484.17     1669.73    100.62 o 
   4 -14   7       63.73       86.60     36.29 o 
   5 -14   7     1858.32     1957.16    110.52 o 
   6 -14   7       12.91        0.00     30.10 o 
   7 -14   7      522.27      556.71     57.73 o 
   8 -14   7       99.15      110.93     37.94 o 
   9 -14   7      389.57      514.24     54.43 o 
  10 -14   7      164.88      188.03     34.40 o 
  11 -14   7     1654.42     1986.03    135.26 o 
  12 -14   7       38.41        0.00     52.37 o 
  13 -14   7        3.92       22.68     57.73 o 
  14 -14   7      352.55      367.43     75.88 o 
  15 -14   7      197.30      218.15     72.17 o 
  16 -14   7       92.84      219.39     72.99 o 
  17 -14   7       78.43       30.93     65.57 o 
 -10 -13   7       18.76       82.48     63.51 o 
  -9 -13   7      284.97      206.60     63.92 o 
  -8 -13   7       27.97       48.25     55.67 o 
  -7 -13   7       63.49       55.86     34.55 o 
  -6 -13   7       25.55       49.90     32.08 o 
  -5 -13   7      119.42      167.75     35.86 o 
  -4 -13   7       16.15       25.92     30.17 o 
  -3 -13   7      663.04      630.89     76.29 o 
  -2 -13   7       14.31       27.21     26.33 o 
  -1 -13   7      408.01      407.92     39.65 o 
   0 -13   7      246.45      221.11     31.48 o 
   1 -13   7     5655.79     5906.53    251.96 o 
   2 -13   7       42.33       30.10     32.99 o 
   3 -13   7      371.46      364.54     47.42 o 
   4 -13   7        0.10        0.00     26.80 o 
   5 -13   7     1211.77     1228.07     84.13 o 
   6 -13   7        9.25       16.08     29.28 o 
   7 -13   7     1291.35     1264.77     83.71 o 
   8 -13   7      489.06      437.12     50.31 o 
   9 -13   7      436.48      478.36     52.37 o 
  10 -13   7      142.54      170.93     31.70 o 
  11 -13   7      627.58      534.03     72.99 o 
  12 -13   7        2.53       68.87     55.26 o 
  13 -13   7      208.25      176.09     60.62 o 
  14 -13   7      662.57      940.64    100.62 o 
  15 -13   7        4.07        0.00     54.02 o 
  16 -13   7        4.81        0.00     57.32 o 
  17 -13   7        4.68        0.00     64.74 o 
 -11 -12   7      118.52      238.77     69.28 o 
 -10 -12   7        0.37        7.42     54.43 o 
  -9 -12   7        7.61        0.00     48.25 o 
  -8 -12   7       54.37       54.43     48.66 o 
  -7 -12   7      117.11      173.34     62.27 o 
  -6 -12   7        5.11        2.02     27.55 o 
  -5 -12   7     3378.57     3613.39    123.91 o 
  -4 -12   7       21.10        0.00     24.64 o 
  -3 -12   7      619.54      599.24     53.61 o 
  -2 -12   7        1.39        0.00     22.88 o 
  -1 -12   7     1279.60     1438.72     63.97 o 
   0 -12   7      154.65      190.22     28.85 o 
   2 -12   7        5.10        0.00     28.04 o 
   3 -12   7      867.67      776.51     63.92 o 
   4 -12   7       31.91        0.00     28.04 o 
   5 -12   7     5456.36     5345.70    226.40 o 
   6 -12   7      178.62      189.70     38.76 o 
   7 -12   7      183.02      170.31     37.53 o 
   8 -12   7     1775.17     1774.89     98.56 o 
   9 -12   7      268.26      296.94     56.29 o 
  10 -12   7       84.43       82.06     46.60 o 
  11 -12   7     1254.68     1345.19    103.10 o 
  12 -12   7     1293.02     1805.82    127.01 o 
  13 -12   7       17.44        0.00     52.78 o 
  14 -12   7      234.68      273.41     69.69 o 
  15 -12   7      328.86      339.80     73.40 o 
  16 -12   7       20.30       67.22     62.68 o 
  17 -12   7        7.18        0.00     58.15 o 
 -11 -11   7       58.14       68.87     54.85 o 
 -10 -11   7      244.17      328.67     65.57 o 
  -9 -11   7      292.24      370.73     66.39 o 
  -8 -11   7       75.37      145.57     51.14 o 
  -7 -11   7      466.18      499.86     44.75 o 
  -6 -11   7       81.99       59.13     30.31 o 
  -5 -11   7      581.21      468.30     40.45 o 
  -4 -11   7      406.76      346.06     43.30 o 
  -3 -11   7     7130.79     7147.19    204.17 o 
  -2 -11   7      329.14      369.48     33.50 o 
   0 -11   7        8.98        0.00     19.68 o 
   1 -11   7       10.22       30.10     30.10 o 
   2 -11   7      148.42      141.45     37.11 o 
   3 -11   7     1148.36      903.53     65.98 o 
   4 -11   7     1051.77     1110.95     72.58 o 
   5 -11   7     5025.06     5257.03    219.80 o 
   6 -11   7      157.85      124.54     31.34 o 
   7 -11   7     4701.58     4961.36    208.25 o 
   8 -11   7      857.56      919.61     65.57 o 
   9 -11   7      297.31      259.04     31.93 o 
  10 -11   7       28.90       17.73     39.59 o 
  11 -11   7      255.45      263.51     56.91 o 
  12 -11   7       83.20       54.85     52.37 o 
  13 -11   7       56.88       59.80     57.73 o 
  14 -11   7       84.92       41.65     54.02 o 
  15 -11   7      209.35      137.74     64.74 o 
  16 -11   7      164.29      207.84     71.34 o 
  17 -11   7       71.41       30.93     64.33 o 
 -12 -10   7       13.13       55.26     55.67 o 
 -11 -10   7       49.89       52.37     57.32 o 
 -10 -10   7       46.38       92.79     52.37 o 
  -9 -10   7       85.98       78.76     48.66 o 
  -8 -10   7       12.08        0.00     26.95 o 
  -7 -10   7     2826.28     3068.57    108.18 o 
  -6 -10   7       71.85       79.54     28.93 o 
  -5 -10   7     5852.82     5903.90    313.20 o 
  -4 -10   7      174.93      121.73     26.36 o 
  -3 -10   7     2412.77     2176.47     80.19 o 
  -2 -10   7      362.11      379.57     33.90 o 
  -1 -10   7    13740.19    16142.70    421.71 o 
   0 -10   7       36.67       21.03     28.87 o 
   1 -10   7      803.19      998.79     67.22 o 
   2 -10   7      424.78      228.46     36.29 o 
   3 -10   7    14247.78    14412.72    546.40 o 
   4 -10   7       27.12       31.75     25.57 o 
   5 -10   7     4270.14     4508.56    190.52 o 
   6 -10   7      440.90      364.54     40.41 o 
   7 -10   7     2012.29     2246.65    109.28 o 
   8 -10   7      288.06      277.17     30.02 o 
   9 -10   7     2141.38     2351.29     83.68 o 
  10 -10   7      836.57      869.71     76.70 o 
  11 -10   7      428.23      462.69     64.74 o 
  12 -10   7      679.99      800.02     81.24 o 
  13 -10   7       37.86        2.47     49.90 o 
  14 -10   7        1.71        0.00     51.55 o 
  15 -10   7      462.47      281.24     70.52 o 
  16 -10   7       63.48       90.72     60.21 o 
  17 -10   7      107.66       78.35     68.04 o 
 -13  -9   7        5.16        7.01     54.02 o 
 -12  -9   7       12.14       15.67     51.14 o 
 -11  -9   7      250.01      293.62     62.68 o 
 -10  -9   7        1.19        0.00     42.89 o 
  -9  -9   7      205.11      157.12     53.20 o 
  -8  -9   7       12.37        0.00     33.82 o 
  -7  -9   7     1233.40     1319.54    115.88 o 
  -6  -9   7       95.14       81.39     27.36 o 
  -5  -9   7        9.24        0.27     35.26 o 
  -4  -9   7      722.83      741.36     91.34 o 
  -3  -9   7    26798.80    28416.35    724.48 o 
  -2  -9   7      294.01      298.40     51.96 o 
  -1  -9   7     1573.51     1953.24    126.19 o 
   0  -9   7      259.82      321.66     37.94 o 
   1  -9   7      743.88      973.63     62.27 o 
   2  -9   7       46.42       35.46     22.27 o 
   3  -9   7      873.15      641.25     49.49 o 
   4  -9   7     1403.65     1162.09     70.10 o 
   5  -9   7      292.95      204.54     30.93 o 
   6  -9   7     3531.23     4148.97    174.85 o 
   7  -9   7     3614.60     3624.17    129.28 o 
   8  -9   7       22.26        0.00     18.20 o 
   9  -9   7     2863.55     3170.79    103.29 o 
  10  -9   7       10.40       28.45     39.18 o 
  11  -9   7      460.79      580.22     67.63 o 
  12  -9   7      123.51      138.56     49.90 o 
  13  -9   7      403.35      420.63     68.46 o 
  14  -9   7      256.65      294.03     64.33 o 
  15  -9   7      619.88      732.80     87.01 o 
  16  -9   7       51.13        0.00     53.61 o 
  17  -9   7       12.84        0.00     56.08 o 
 -14  -8   7       36.65      160.42     63.92 o 
 -13  -8   7       80.82      181.04     60.21 o 
 -12  -8   7       32.59       58.15     53.20 o 
 -11  -8   7      159.44      152.99     52.78 o 
 -10  -8   7      103.19       22.68     42.89 o 
  -9  -8   7      122.52      145.16     47.01 o 
  -8  -8   7      239.41      250.56     34.02 o 
  -7  -8   7     5809.47     6305.49    182.05 o 
  -6  -8   7      543.82      531.33     51.96 o 
  -5  -8   7    21280.09    23165.34    481.66 o 
  -4  -8   7        0.77        0.00     10.94 o 
  -3  -8   7     4050.61     4978.63    143.53 o 
  -2  -8   7        1.93       16.15     25.57 o 
  -1  -8   7    24758.71    29580.87    749.20 o 
   0  -8   7     4915.47     5746.12    233.41 o 
   1  -8   7    19787.39    22058.26    817.34 o 
   2  -8   7      132.33      198.77     30.10 o 
   3  -8   7    12399.79    15516.66    581.87 o 
   4  -8   7     2684.35     2714.70    122.06 o 
   5  -8   7    28228.31    31341.37   1148.89 o 
   6  -8   7     2103.29     2080.87    100.21 o 
   7  -8   7      684.16      680.42     38.45 o 
   8  -8   7      213.01      182.01     23.27 o 
   9  -8   7        1.26        0.00     31.13 o 
  10  -8   7       31.22        0.00     35.88 o 
  11  -8   7       63.74       68.04     43.30 o 
  12  -8   7       44.24       11.55     41.24 o 
  13  -8   7      770.21      968.27     86.60 o 
  14  -8   7      457.81      576.10     75.88 o 
  15  -8   7       70.27       67.63     51.96 o 
  16  -8   7       23.69        0.00     48.25 o 
 -14  -7   7        0.03      105.16     58.97 o 
 -13  -7   7      166.40      162.48     59.38 o 
 -12  -7   7       46.79      127.84     53.20 o 
 -11  -7   7       59.35       86.60     47.01 o 
 -10  -7   7      214.49      243.30     50.31 o 
  -9  -7   7     1189.38     1182.71     84.13 o 
  -8  -7   7        0.42        3.45     22.69 o 
  -7  -7   7     7644.93     8836.02    241.66 o 
  -6  -7   7        5.16        3.38     14.30 o 
  -5  -7   7     1263.92     1350.80     43.11 o 
  -4  -7   7       23.26        1.82     11.23 o 
  -3  -7   7      810.32      615.27     30.23 o 
  -2  -7   7      781.93      775.64     50.72 o 
  -1  -7   7     5982.62     7053.54    191.23 o 
   0  -7   7      424.04      433.82     38.76 o 
   1  -7   7     4315.87     5513.12    221.86 o 
   2  -7   7      139.55      145.98     25.98 o 
   3  -7   7    16539.90    17381.86    646.61 o 
   4  -7   7      923.20      716.31     51.55 o 
   5  -7   7      191.82      160.00     26.80 o 
   6  -7   7      236.84      215.69     22.69 o 
   7  -7   7      781.75      808.69     50.52 o 
   8  -7   7      133.13      148.72     21.73 o 
   9  -7   7     1074.33     1474.88     83.92 o 
  10  -7   7      226.02      213.61     47.42 o 
  11  -7   7      138.83      136.09     46.19 o 
  12  -7   7        6.85        0.00     39.59 o 
  13  -7   7      738.23      664.35     75.47 o 
  14  -7   7      177.50      124.54     51.96 o 
  15  -7   7       63.80       32.99     49.90 o 
  16  -7   7      166.54      244.13     65.57 o 
 -15  -6   7       27.78       97.32     56.08 o 
 -14  -6   7       17.41       35.05     50.72 o 
 -13  -6   7      102.06      157.94     56.50 o 
 -12  -6   7       42.32       16.91     45.36 o 
 -11  -6   7     1508.28     1484.98     98.15 o 
 -10  -6   7        1.00        0.00     34.23 o 
  -9  -6   7     2679.60     2520.89    126.60 o 
  -8  -6   7      416.57      408.28     29.94 o 
  -7  -6   7     2888.35     3486.71     86.75 o 
  -6  -6   7      481.00      361.46     22.42 o 
  -5  -6   7     2965.43     2855.78     71.78 o 
  -4  -6   7      117.74       75.95     20.91 o 
  -3  -6   7     2156.53     2430.58     87.09 o 
  -2  -6   7       40.41       49.28     11.15 o 
  -1  -6   7    17004.56    18657.19    475.50 o 
   0  -6   7      496.21      629.29     47.01 o 
   1  -6   7     1532.35     1999.22     93.20 o 
   2  -6   7     1405.94     1772.41     85.78 o 
   3  -6   7     1927.34     2685.43    118.35 o 
   4  -6   7      148.19      223.10     28.04 o 
   5  -6   7     4247.16     5016.81    141.56 o 
   6  -6   7      114.18      112.59     18.68 o 
   7  -6   7     1329.64     1591.45     59.35 o 
   8  -6   7      330.10      392.21     52.58 o 
   9  -6   7      579.73      768.68     65.57 o 
  10  -6   7        8.84        0.00     30.52 o 
  11  -6   7     6690.66     7017.90    286.19 o 
  12  -6   7      181.41      155.88     48.66 o 
  13  -6   7        0.25        0.00     40.41 o 
  14  -6   7      149.77      175.67     55.67 o 
  15  -6   7        6.20        4.12     46.19 o 
  16  -6   7        3.15        8.25     51.55 o 
 -15  -5   7       53.32      101.03     56.08 o 
 -14  -5   7      188.87      265.57     58.56 o 
 -13  -5   7      245.53      268.05     58.97 o 
 -12  -5   7       96.17        0.00     42.48 o 
 -11  -5   7     2329.86     2143.56    117.12 o 
 -10  -5   7      513.79      372.38     51.14 o 
  -9  -5   7     1293.26     1340.79     57.23 o 
  -8  -5   7       28.48        7.38     17.99 o 
  -7  -5   7     2752.95     3122.14    214.13 o 
  -6  -5   7       73.17       50.15     27.74 o 
  -5  -5   7      109.80      137.92     14.89 o 
  -4  -5   7     2383.39     2461.53     76.88 o 
  -3  -5   7    30187.46    30807.25    630.92 o 
  -2  -5   7      120.77       52.38     10.26 o 
  -1  -5   7     9053.97     9123.52    349.29 o 
   0  -5   7     1236.90     1074.67     60.21 o 
   1  -5   7     4447.42     4661.56    188.46 o 
   2  -5   7      300.84      220.62     26.39 o 
   3  -5   7     3493.33     3571.63    148.87 o 
   4  -5   7      376.22      316.96     22.48 o 
   5  -5   7      257.40      422.89     26.59 o 
   6  -5   7      506.16      585.56     32.92 o 
   7  -5   7     6521.60     7227.77    283.72 o 
   8  -5   7      491.92      467.02     50.93 o 
   9  -5   7     4379.75     5287.14    220.62 o 
  10  -5   7      164.79      241.66     49.07 o 
  11  -5   7      364.12      230.52     50.72 o 
  12  -5   7      526.12      450.32     62.68 o 
  13  -5   7      332.16      401.25     63.92 o 
  14  -5   7        0.27        0.00     41.24 o 
  15  -5   7       76.99      116.29     56.08 o 
  16  -5   7      125.67      195.47     64.74 o 
 -16  -4   7       96.92      145.16     59.38 o 
 -15  -4   7      262.70      306.81     65.57 o 
 -14  -4   7      111.47      184.75     53.61 o 
 -13  -4   7      346.07      422.28     63.09 o 
 -12  -4   7      113.69      111.76     47.42 o 
 -11  -4   7     1511.68     1666.33     68.66 o 
 -10  -4   7       14.31        0.00     21.94 o 
  -9  -4   7       32.51       42.15     21.72 o 
  -8  -4   7        1.57        0.00     13.71 o 
  -7  -4   7     1645.37     1525.52     45.79 o 
  -6  -4   7       82.57       67.91     13.16 o 
  -5  -4   7     9077.74    10371.05    221.02 o 
  -4  -4   7        1.92        0.00      9.50 o 
  -3  -4   7       60.84      102.97     11.96 o 
  -2  -4   7        0.13        0.00      7.64 o 
  -1  -4   7     9631.15    10372.21    393.00 o 
   0  -4   7      215.54      179.80     23.51 o 
   1  -4   7      106.08      101.86     19.79 o 
   2  -4   7      116.48      130.72     21.86 o 
   3  -4   7        7.07        0.00     11.45 o 
   4  -4   7        6.45       20.41     11.89 o 
   5  -4   7     1226.25     1393.88     51.12 o 
   6  -4   7       44.57       42.70     15.46 o 
   7  -4   7     7871.98     8557.27    230.64 o 
   8  -4   7      215.25      221.94     24.95 o 
   9  -4   7     1567.80     1499.01     91.14 o 
  10  -4   7      127.46       84.13     39.59 o 
  11  -4   7     1451.47     1584.37    100.21 o 
  12  -4   7       45.11        6.19     38.35 o 
  13  -4   7      296.01      249.90     56.91 o 
  14  -4   7       38.62       53.61     47.84 o 
  15  -4   7       19.25        6.19     47.84 o 
 -16  -3   7        0.85        0.00     49.49 o 
 -15  -3   7       54.38      136.91     56.08 o 
 -14  -3   7      208.86      131.55     49.90 o 
 -13  -3   7      502.57      402.48     58.15 o 
 -12  -3   7      236.57      156.95     30.87 o 
 -11  -3   7       50.37       76.14     26.80 o 
 -10  -3   7        4.71       23.44     22.48 o 
  -9  -3   7       58.70      108.53     22.74 o 
  -8  -3   7       69.09       25.47     15.38 o 
  -7  -3   7      649.25      605.57     26.97 o 
  -6  -3   7       30.28       16.25     14.13 o 
  -5  -3   7      941.52      849.86     29.93 o 
  -4  -3   7      328.09      253.90     16.59 o 
  -3  -3   7    38642.59    46217.73    940.09 o 
  -2  -3   7     1591.90     1701.76     43.99 o 
  -1  -3   7      511.77      221.66     16.67 o 
   0  -3   7      533.09      497.33     35.88 o 
   1  -3   7     3131.78     2568.72    111.34 o 
   2  -3   7      656.93      592.38     27.53 o 
   3  -3   7     9431.14    10969.75    284.65 o 
   4  -3   7      486.01      535.71     52.99 o 
   5  -3   7       73.69       68.63     18.76 o 
   6  -3   7     1377.65     1263.07     74.85 o 
   7  -3   7      756.46      625.02     36.39 o 
   8  -3   7       38.36       29.16     37.94 o 
   9  -3   7      600.39      547.23     56.91 o 
  10  -3   7     1778.39     1441.27     95.26 o 
  11  -3   7      108.34      103.92     43.30 o 
  12  -3   7       92.35      111.34     48.66 o 
  13  -3   7       11.90        5.77     44.95 o 
  14  -3   7        3.27        0.00     44.95 o 
  15  -3   7        9.53        0.00     51.55 o 
 -17  -2   7       67.36       63.09     54.43 o 
 -16  -2   7       53.59        0.00     48.66 o 
 -15  -2   7      953.25     1091.16     90.31 o 
 -14  -2   7       64.23      119.97     38.15 o 
 -13  -2   7        2.96        0.00     25.66 o 
 -12  -2   7      464.62      659.37     45.71 o 
 -11  -2   7      253.66      225.54     52.37 o 
 -10  -2   7        1.38        0.00     20.23 o 
  -9  -2   7     6553.53     7701.88    209.11 o 
  -8  -2   7     1134.44     1156.78     38.46 o 
  -7  -2   7      394.17      498.18     28.19 o 
  -6  -2   7     3343.02     3845.05     89.43 o 
  -5  -2   7    14936.93    14904.88    310.76 o 
  -4  -2   7     1282.80     1393.61     46.79 o 
  -3  -2   7     4774.78     5181.84    113.60 o 
  -2  -2   7       20.86        7.79      8.73 o 
  -1  -2   7     2766.78     2946.47     85.83 o 
   0  -2   7        7.55       47.84     15.67 o 
   1  -2   7     9815.17     9838.79    254.46 o 
   2  -2   7      346.96      233.08     17.20 o 
   3  -2   7     7879.87     9744.50    254.34 o 
   4  -2   7      443.23      593.60     31.00 o 
   5  -2   7      471.03      559.55     41.24 o 
   6  -2   7      236.55      206.55     22.66 o 
   7  -2   7      332.96      324.54     49.28 o 
   8  -2   7      294.44      415.81     30.58 o 
   9  -2   7      708.64      670.53     61.86 o 
  10  -2   7      397.95      295.26     49.49 o 
  11  -2   7      301.18      289.08     52.78 o 
  12  -2   7        0.17        0.00     38.35 o 
  13  -2   7        6.74        0.00     38.35 o 
  14  -2   7       55.61      157.12     56.08 o 
  15  -2   7       31.74        0.00     52.37 o 
 -17  -1   7       85.39      169.08     59.38 o 
 -16  -1   7      226.11      158.35     52.78 o 
 -15  -1   7      207.61      149.10     37.16 o 
 -14  -1   7       26.64        0.00     26.54 o 
 -13  -1   7      290.70      353.47     38.49 o 
 -12  -1   7      609.06      601.99     42.62 o 
 -11  -1   7     2621.00     2580.64    220.42 o 
 -10  -1   7     1833.82     1660.75     64.57 o 
  -9  -1   7     2894.04     3766.07    137.10 o 
  -8  -1   7     1164.02     1080.33     35.76 o 
  -7  -1   7    12312.56    13382.65    281.55 o 
  -6  -1   7      944.87      953.69     31.05 o 
  -5  -1   7      244.56      272.48     15.28 o 
  -4  -1   7       23.65       19.63      7.69 o 
  -3  -1   7     1455.47     1359.24     36.00 o 
  -2  -1   7     1691.52     1758.66     56.70 o 
  -1  -1   7    13825.62    16201.73    416.54 o 
   0  -1   7      199.02      217.57     33.40 o 
   1  -1   7      396.26      466.60     31.34 o 
   2  -1   7      683.93      761.70     32.52 o 
   3  -1   7     3453.36     3836.32    108.96 o 
   4  -1   7       60.77       43.91     15.60 o 
   5  -1   7       81.03       65.69     18.35 o 
   6  -1   7      171.86      147.78     35.05 o 
   7  -1   7      658.28      584.89     34.67 o 
   8  -1   7      147.71      149.44     23.95 o 
   9  -1   7       47.53       53.61     36.29 o 
  10  -1   7      276.93      287.84     49.07 o 
  11  -1   7       36.14      131.55     44.95 o 
  12  -1   7      155.70      220.62     51.55 o 
  13  -1   7      345.17      235.88     57.73 o 
  14  -1   7        0.21        0.00     44.95 o 
 -17   0   7        1.15        0.00     45.36 o 
 -16   0   7       84.69       85.89     33.39 o 
 -15   0   7       28.38       58.01     32.94 o 
 -14   0   7       29.46        0.00     29.90 o 
 -13   0   7      756.42      677.43     45.49 o 
 -12   0   7      264.40      221.96     31.32 o 
 -11   0   7     2707.45     2670.41     98.35 o 
 -10   0   7       15.03        0.00     19.51 o 
  -9   0   7     3630.27     4104.37     96.44 o 
  -8   0   7       62.53      123.10     18.22 o 
  -7   0   7     5305.52     5657.26    125.84 o 
  -6   0   7       75.91       91.26     14.16 o 
  -5   0   7     4115.47     3981.86     90.01 o 
  -4   0   7     1304.85     1374.94     36.45 o 
  -3   0   7    39353.52    43977.78   1110.31 o 
  -2   0   7     3196.19     3609.41    103.49 o 
  -1   0   7       93.58       67.12      8.02 o 
   0   0   7      374.06      419.02     21.43 o 
   1   0   7     1823.15     1687.03     53.72 o 
   2   0   7      185.81      192.07     16.91 o 
   3   0   7     1192.57     1042.29     41.97 o 
   4   0   7      167.45      153.84     36.08 o 
   5   0   7        7.85       19.59     15.75 o 
   6   0   7      274.63      205.09     24.77 o 
   7   0   7      423.15      501.32     33.67 o 
   8   0   7     1330.34     1542.06     63.20 o 
   9   0   7      528.31      701.87     62.68 o 
  10   0   7      518.89      593.00     61.44 o 
  11   0   7      965.10      880.02     77.94 o 
  12   0   7       39.77       80.41     48.66 o 
  13   0   7      109.28      100.62     52.78 o 
  14   0   7        5.72       47.01     52.78 o 
 -18   1   7        2.95        0.00     34.51 o 
 -17   1   7       50.83       82.36     36.39 o 
 -16   1   7      194.72      257.99     40.33 o 
 -15   1   7      544.57      476.82     49.90 o 
 -14   1   7       38.30      106.63     31.59 o 
 -13   1   7        7.86        0.00     25.36 o 
 -12   1   7      124.86      169.91     30.12 o 
 -11   1   7     2579.34     3053.16     98.51 o 
 -10   1   7       61.44       57.32     20.71 o 
  -9   1   7     1006.71      972.82     34.20 o 
  -8   1   7      145.45      190.43     18.16 o 
  -7   1   7     2545.58     3084.14     87.66 o 
  -6   1   7      404.92      397.44     18.52 o 
  -5   1   7     9637.22    11074.44    232.32 o 
  -4   1   7       41.97       44.02      7.54 o 
  -3   1   7    18535.91    20025.80    513.78 o 
  -2   1   7       64.77       85.54     22.89 o 
  -1   1   7     3891.00     3601.96     80.56 o 
   0   1   7     1220.48     1435.99     46.06 o 
   1   1   7     7953.25     8549.71    223.66 o 
   2   1   7     1735.61     1867.87     60.88 o 
   3   1   7     6930.63     7830.73    208.75 o 
   4   1   7       17.51        0.00     14.62 o 
   5   1   7    10407.12    11120.99    307.22 o 
   6   1   7      109.19      104.62     22.14 o 
   7   1   7      471.29      411.75     31.64 o 
   8   1   7        4.11        0.00     22.95 o 
   9   1   7     1523.04     1497.77     96.08 o 
  10   1   7       79.15       61.86     38.35 o 
  11   1   7      838.30      771.56     74.23 o 
  12   1   7        1.59        0.00     42.06 o 
  13   1   7       19.48        0.00     46.60 o 
 -18   2   7       51.32       42.43     43.71 o 
 -17   2   7       22.27       31.11     32.62 o 
 -16   2   7      223.31      220.41     37.89 o 
 -15   2   7     1254.62     1284.20     65.57 o 
 -14   2   7      296.93      365.76     48.66 o 
 -13   2   7       26.34       14.31     24.28 o 
 -12   2   7     1128.74     1073.16     89.49 o 
 -11   2   7     2243.88     2631.63     88.07 o 
 -10   2   7      750.96      874.42     77.73 o 
  -9   2   7    10509.26    12192.06    259.18 o 
  -8   2   7      364.44      361.08     29.78 o 
  -7   2   7     4728.80     5020.51    113.38 o 
  -6   2   7      477.23      405.75     33.83 o 
  -5   2   7    20844.92    23545.61    483.47 o 
  -4   2   7     1164.90     1134.68     45.05 o 
  -3   2   7    30173.13    32388.78    822.59 o 
  -2   2   7     1999.08     1864.73     61.90 o 
  -1   2   7     9069.23    11305.89    236.56 o 
   0   2   7       15.85       22.82      9.92 o 
   1   2   7    24417.55    25033.15    630.77 o 
   2   2   7      565.49      691.14     34.38 o 
   3   2   7     6957.24     7696.39    207.17 o 
   4   2   7        2.06        3.14     15.79 o 
   5   2   7      484.51      564.24     37.73 o 
   6   2   7      210.18      233.94     26.71 o 
   7   2   7      787.17      916.66     60.83 o 
   8   2   7      493.36      486.20     56.50 o 
   9   2   7      463.21      534.86     58.56 o 
  10   2   7       41.14       52.37     39.18 o 
  11   2   7        6.80        0.00     40.00 o 
  12   2   7        2.79       13.61     42.89 o 
  13   2   7      127.81      156.70     58.56 o 
 -18   3   7       98.20       83.79     37.49 o 
 -17   3   7      500.09      587.70     91.34 o 
 -16   3   7       76.46      127.12     99.59 o 
 -15   3   7      146.25      121.05     31.16 o 
 -14   3   7       79.66      109.44     29.47 o 
 -13   3   7      210.51      199.50     30.50 o 
 -12   3   7      255.11      248.82     62.89 o 
 -11   3   7     3819.56     4004.70    121.11 o 
 -10   3   7      331.14      189.04     32.78 o 
  -9   3   7      624.14      636.68     28.55 o 
  -8   3   7      304.62      275.68     17.99 o 
  -7   3   7     5530.35     4548.18    128.21 o 
  -6   3   7      510.08      728.54     25.89 o 
  -5   3   7    36585.82    40766.66   1033.98 o 
  -4   3   7     1619.47     1687.17     59.90 o 
  -3   3   7     2902.14     4044.27    117.04 o 
  -2   3   7       29.69       11.16     16.70 o 
  -1   3   7      307.71      299.74     16.61 o 
   0   3   7      828.93      766.26     32.36 o 
   1   3   7     6018.43     6488.55    174.64 o 
   2   3   7     1238.72     1286.01     49.29 o 
   3   3   7        5.81       53.41     18.13 o 
   4   3   7       50.46       46.95     19.31 o 
   5   3   7     2533.58     2747.63    170.11 o 
   6   3   7      285.08      209.97     27.95 o 
   7   3   7      920.14      699.13     42.82 o 
   8   3   7      106.12      155.88     42.89 o 
   9   3   7      782.04      833.83     70.10 o 
  10   3   7        4.86        0.00     34.64 o 
  11   3   7       58.85       48.66     44.95 o 
  12   3   7       14.65        8.66     44.54 o 
 -18   4   7      151.71      138.56     58.56 o 
 -17   4   7      134.36      114.33     35.23 o 
 -16   4   7      246.75      167.12     35.73 o 
 -15   4   7      557.88      557.70     53.20 o 
 -14   4   7       24.10        0.00     25.56 o 
 -13   4   7      431.37      394.91     35.93 o 
 -12   4   7        9.30       66.32     22.79 o 
 -11   4   7     3077.11     3338.11    153.20 o 
 -10   4   7       56.90       42.48     19.83 o 
  -9   4   7    16432.83    17646.86    369.52 o 
  -8   4   7     2623.29     2665.07     67.47 o 
  -7   4   7      476.71      618.53     35.08 o 
  -6   4   7     4513.39     4524.83    140.70 o 
  -5   4   7      277.03      135.79     21.40 o 
  -4   4   7      145.86       63.47     18.92 o 
  -3   4   7       88.92       95.86     17.44 o 
  -2   4   7      133.02      115.52     12.07 o 
  -1   4   7     1117.35     1151.38     34.02 o 
   0   4   7       40.60       47.69     14.43 o 
   1   4   7      632.65      714.93     34.46 o 
   2   4   7      158.39      130.34     26.19 o 
   3   4   7      211.90      188.47     23.38 o 
   4   4   7       44.98       41.53     20.35 o 
   5   4   7     1704.24     1534.89     62.74 o 
   6   4   7      248.31      299.41     31.59 o 
   7   4   7     2684.83     2959.83    101.84 o 
   8   4   7        0.37       28.87     36.29 o 
   9   4   7       56.50       30.10     37.11 o 
  10   4   7        7.04       14.85     42.48 o 
  11   4   7        0.78        0.00     42.48 o 
 -18   5   7       82.62       46.19     53.61 o 
 -17   5   7       49.75       51.14     49.07 o 
 -16   5   7        3.53        0.00     42.06 o 
 -15   5   7      671.70      529.50     70.52 o 
 -14   5   7      203.96      153.41     49.90 o 
 -13   5   7       77.34       38.45     23.60 o 
 -12   5   7      366.01      418.98     33.91 o 
 -11   5   7     5303.59     5727.84    180.00 o 
 -10   5   7      157.36      197.53     23.28 o 
  -9   5   7      795.00      955.13     34.74 o 
  -8   5   7     1237.23     1584.23     46.19 o 
  -7   5   7    17843.52    20515.99    532.96 o 
  -6   5   7     2645.39     2646.07    135.05 o 
  -5   5   7      230.80      293.75     44.95 o 
  -4   5   7        4.86        0.00     14.57 o 
  -3   5   7      216.12      233.02     55.67 o 
  -2   5   7       49.59       22.89     15.02 o 
  -1   5   7     4265.22     4286.34     98.32 o 
   0   5   7       14.89        0.00     13.86 o 
   1   5   7      348.51      314.74     44.54 o 
   2   5   7       35.67       23.76     17.83 o 
   3   5   7     4259.56     4386.48    130.33 o 
   4   5   7      330.36      255.09     28.53 o 
   5   5   7     1698.84     1576.71     65.71 o 
   6   5   7        4.38       20.01     22.69 o 
   7   5   7        5.30        0.00     23.60 o 
   8   5   7       82.47       56.91     40.83 o 
   9   5   7      221.33      326.19     56.91 o 
  10   5   7       43.07       53.20     47.42 o 
  11   5   7      182.73      190.93     55.26 o 
 -18   6   7       16.86       47.01     49.90 o 
 -17   6   7        5.60        0.00     47.01 o 
 -16   6   7      138.15      184.75     56.50 o 
 -15   6   7      542.08      546.40     72.58 o 
 -14   6   7      217.61      173.61     49.90 o 
 -13   6   7       96.84       92.79     44.12 o 
 -12   6   7       46.84       35.46     39.18 o 
 -11   6   7      794.25      791.36     72.58 o 
 -10   6   7      263.74      224.90     27.67 o 
  -9   6   7     2334.42     2477.32     85.71 o 
  -8   6   7      145.39      173.01     25.24 o 
  -7   6   7      124.64      264.77     28.83 o 
  -6   6   7      260.45      214.91     26.19 o 
  -5   6   7     1742.24     1589.85     61.65 o 
  -4   6   7       43.86       46.64     23.92 o 
  -3   6   7     1766.78     1605.65     60.77 o 
  -2   6   7       37.41        8.00     16.05 o 
  -1   6   7     2288.35     2015.99     77.79 o 
   0   6   7       36.18        2.40     16.07 o 
   1   6   7     1378.70     1484.27     58.13 o 
   2   6   7       10.98       15.32     18.50 o 
   3   6   7     1394.61     1579.69     65.16 o 
   4   6   7       19.15        0.00     20.61 o 
   5   6   7       18.90       15.18     23.72 o 
   6   6   7       21.13       11.15     25.45 o 
   7   6   7     1011.62     1045.78     59.99 o 
   8   6   7        1.66       47.84     42.06 o 
   9   6   7      564.04      818.58     78.35 o 
  10   6   7       33.61       11.13     47.42 o 
 -18   7   7      136.33       65.98     51.14 o 
 -17   7   7      360.31      473.00     75.47 o 
 -16   7   7        2.67       69.28     45.77 o 
 -15   7   7       13.88       46.19     42.89 o 
 -14   7   7        7.60        0.00     34.64 o 
 -13   7   7        2.19        0.00     35.05 o 
 -12   7   7       37.31       24.33     35.88 o 
 -11   7   7     3449.25     3830.61    181.45 o 
 -10   7   7      257.53      171.17     27.23 o 
  -9   7   7       28.80       24.13     20.14 o 
  -8   7   7        5.57        0.00     19.68 o 
  -7   7   7     2764.66     2881.66     96.81 o 
  -6   7   7       38.16       23.16     19.91 o 
  -5   7   7     3573.55     3677.56    159.80 o 
  -4   7   7       16.42        5.81     23.30 o 
  -3   7   7      149.14      178.62     23.75 o 
  -2   7   7      521.03      452.66     30.98 o 
  -1   7   7     1471.66     1399.07     55.68 o 
   0   7   7      123.05      142.68     39.18 o 
   1   7   7     1001.88     1083.48     51.52 o 
   2   7   7       83.03       39.40     22.20 o 
   3   7   7      237.97      168.02     28.70 o 
   4   7   7        1.05        0.00     43.30 o 
   5   7   7      704.48      654.58     45.13 o 
   6   7   7      134.64      105.78     31.88 o 
   7   7   7      291.95      230.35     37.11 o 
   8   7   7      118.23      139.80     50.31 o 
   9   7   7        4.84        0.00     41.65 o 
 -18   8   7       12.03       19.79     55.26 o 
 -17   8   7      190.15      164.54     56.91 o 
 -16   8   7      132.60       75.05     47.42 o 
 -15   8   7      589.28      569.50     75.47 o 
 -14   8   7       10.53        0.00     37.53 o 
 -13   8   7     1009.11      861.88     82.89 o 
 -12   8   7        8.87       26.39     40.83 o 
 -11   8   7      425.43      463.10     61.86 o 
 -10   8   7     1659.57     1445.48     64.28 o 
  -9   8   7     3706.08     3641.02    273.82 o 
  -8   8   7      212.18      231.00     29.67 o 
  -7   8   7      781.82      824.29     46.85 o 
  -6   8   7       32.03       36.26     21.59 o 
  -5   8   7       18.41       21.08     19.91 o 
  -4   8   7      274.79      290.93     28.81 o 
  -3   8   7     2071.41     2205.88     77.33 o 
  -2   8   7      322.54      292.76     27.32 o 
  -1   8   7      100.26      187.63     42.89 o 
   0   8   7      523.11      484.55     56.91 o 
   1   8   7      740.93      639.60     67.63 o 
   2   8   7       75.23       94.85     42.89 o 
   3   8   7      946.81      895.69     76.29 o 
   4   8   7        0.53        0.00     37.53 o 
   5   8   7      216.29      235.88     56.08 o 
   6   8   7       56.39       64.33     49.07 o 
 -18   9   7        0.92        0.00     48.25 o 
 -17   9   7      149.53      180.21     59.38 o 
 -16   9   7      140.72      106.81     52.78 o 
 -15   9   7      969.62      732.39     84.13 o 
 -14   9   7      931.82      596.72     75.88 o 
 -13   9   7      546.66      633.42     75.47 o 
 -12   9   7       68.83       54.02     43.30 o 
 -11   9   7      863.21      885.38     81.24 o 
 -10   9   7      835.90      708.39     46.88 o 
  -9   9   7      816.47      978.59    111.34 o 
  -8   9   7      173.46      177.90     28.96 o 
  -7   9   7        7.78       16.08     24.74 o 
  -6   9   7     1285.46     1371.82     61.65 o 
  -5   9   7     1747.26     1703.01     67.84 o 
  -4   9   7      723.17      653.01     82.68 o 
  -3   9   7      369.50      452.90     34.00 o 
  -2   9   7       21.83        6.19     37.94 o 
  -1   9   7       19.27       41.24     40.00 o 
   0   9   7       64.22       43.71     41.24 o 
   1   9   7      899.48      667.23     68.87 o 
   2   9   7       93.88       60.62     46.19 o 
   3   9   7        0.77       22.68     40.00 o 
   4   9   7        0.58       77.53     48.66 o 
   5   9   7       62.53       46.60     49.49 o 
   6   9   7      114.91      178.15     58.15 o 
 -18  10   7       30.25       29.69     54.43 o 
 -17  10   7        6.47        0.00     48.66 o 
 -16  10   7      379.16      369.49     72.99 o 
 -15  10   7       63.99      126.19     53.61 o 
 -14  10   7      172.39      143.92     54.85 o 
 -13  10   7      794.93      854.04     83.71 o 
 -12  10   7       37.82       24.74     40.00 o 
 -11  10   7      403.77      410.73     61.44 o 
 -10  10   7     2081.01     1986.46     80.62 o 
  -9  10   7      233.03      282.71     54.02 o 
  -8  10   7      823.45      968.54     53.49 o 
  -7  10   7     2628.01     2709.56     96.36 o 
  -6  10   7      230.71      190.05     29.52 o 
  -5  10   7      106.53      100.02     38.35 o 
  -4  10   7      584.94      561.66     64.33 o 
  -3  10   7     1146.34     1240.85     90.72 o 
  -2  10   7       71.12       59.80     40.83 o 
  -1  10   7      628.98      607.02     67.22 o 
   0  10   7      217.64      317.53     56.91 o 
   1  10   7       45.34       41.65     44.12 o 
   2  10   7      168.59      207.43     55.67 o 
   3  10   7      406.06      322.89     60.21 o 
   4  10   7      123.55      123.30     52.37 o 
   5  10   7       25.97       31.34     50.31 o 
   6  10   7       27.28        0.00     52.37 o 
 -18  11   7       65.42       24.33     54.43 o 
 -17  11   7       65.18       42.89     51.14 o 
 -16  11   7       28.06       36.29     48.66 o 
 -15  11   7      587.70      618.16     83.30 o 
 -14  11   7       23.97        0.00     44.54 o 
 -13  11   7      187.41      226.81     58.15 o 
 -12  11   7      215.24      228.87     54.85 o 
 -11  11   7      703.53      822.29     80.00 o 
 -10  11   7       14.59        0.00     25.35 o 
  -9  11   7      315.26      384.50     39.41 o 
  -8  11   7     1337.42     1369.21     64.96 o 
  -7  11   7      949.84      966.15    103.10 o 
  -6  11   7      449.30      446.40     38.04 o 
  -5  11   7      884.20      866.82     76.70 o 
  -4  11   7       60.12       72.58     41.24 o 
  -3  11   7      126.89      131.55     46.60 o 
  -2  11   7        0.12        0.00     40.00 o 
  -1  11   7      442.13      459.80     64.74 o 
   0  11   7      189.69      204.54     53.20 o 
   1  11   7      422.26      361.25     64.74 o 
   2  11   7        1.26        0.00     44.12 o 
   3  11   7        4.81       55.67     52.78 o 
   4  11   7        3.47        0.00     51.14 o 
   5  11   7      215.95      282.07     67.63 o 
 -17  12   7       64.97       30.10     51.14 o 
 -16  12   7        1.99       28.04     54.02 o 
 -15  12   7        7.34       28.04     49.49 o 
 -14  12   7      103.34       89.49     55.26 o 
 -13  12   7      859.58      745.58     84.54 o 
 -12  12   7       50.54       53.20     44.12 o 
 -11  12   7      457.92      579.61     67.01 o 
 -10  12   7      241.42      247.02     46.60 o 
  -9  12   7      146.72      131.79     32.21 o 
  -8  12   7       10.11       24.39     27.00 o 
  -7  12   7     1246.28     1229.31     62.35 o 
  -6  12   7        8.14        0.00     37.11 o 
  -5  12   7      417.38      365.37     57.73 o 
  -4  12   7       42.72        2.06     40.83 o 
  -3  12   7     1153.66     1035.49     90.31 o 
  -2  12   7      589.74      550.53     72.17 o 
  -1  12   7     1712.78     1671.38    118.35 o 
   0  12   7      215.32      150.11     56.91 o 
   1  12   7        9.21       73.40     52.78 o 
   2  12   7       28.24       16.50     52.78 o 
   3  12   7      123.84      200.00     62.27 o 
   4  12   7       45.89       54.02     60.21 o 
 -17  13   7      120.54      101.03     59.38 o 
 -16  13   7        7.57        0.00     48.66 o 
 -15  13   7      188.74      124.95     57.32 o 
 -14  13   7      183.64      157.12     58.15 o 
 -13  13   7       85.20      105.57     56.08 o 
 -12  13   7      486.49      401.25     69.28 o 
 -11  13   7      353.31      445.18     46.06 o 
 -10  13   7       50.72        0.00     28.27 o 
  -9  13   7      932.86      955.96     56.91 o 
  -8  13   7       35.28        0.00     38.76 o 
  -7  13   7      214.80      247.84     54.85 o 
  -6  13   7      439.11      442.48     65.98 o 
  -5  13   7      710.82      826.00     81.65 o 
  -4  13   7      167.19      162.48     54.85 o 
  -3  13   7     1191.09     1004.15     90.31 o 
  -2  13   7       63.67      100.62     53.61 o 
  -1  13   7        0.56        0.00     45.36 o 
   0  13   7       72.86       45.77     55.26 o 
   1  13   7      316.14      218.56     65.98 o 
   2  13   7       57.30       57.73     57.73 o 
   3  13   7      231.58      255.26     71.75 o 
 -16  14   7        9.23       29.28     54.85 o 
 -15  14   7      254.41      206.60     68.04 o 
 -14  14   7        6.17       57.32     54.02 o 
 -13  14   7      793.25      988.48     97.73 o 
 -12  14   7       48.13       10.31     47.42 o 
 -11  14   7      125.52      120.57     54.43 o 
 -10  14   7       34.51       32.58     46.19 o 
  -9  14   7      149.92      164.95     54.43 o 
  -8  14   7       16.68       25.57     44.95 o 
  -7  14   7      824.11      677.95     75.88 o 
  -6  14   7       54.31       77.94     52.78 o 
  -5  14   7      119.77       36.70     46.19 o 
  -4  14   7        2.46      107.22     55.67 o 
  -3  14   7        1.58       18.56     47.01 o 
  -2  14   7       11.34        9.48     49.90 o 
  -1  14   7      261.81      334.85     71.75 o 
   0  14   7       22.75       10.72     53.61 o 
   1  14   7       11.83       60.21     60.62 o 
 -15  15   7       42.76      103.10     57.73 o 
 -14  15   7      178.88      178.56     63.92 o 
 -13  15   7       79.70      136.91     59.80 o 
 -12  15   7        7.19       16.91     50.72 o 
 -11  15   7      221.33      284.96     63.09 o 
 -10  15   7        4.32       14.85     50.72 o 
  -9  15   7      586.86      636.30     78.76 o 
  -8  15   7        3.08        0.00     50.31 o 
  -7  15   7       10.60        0.00     44.95 o 
  -6  15   7        8.16       25.57     52.37 o 
  -5  15   7      548.85      522.90     76.29 o 
  -4  15   7       55.31       14.85     54.85 o 
  -3  15   7      401.73      400.42     73.40 o 
  -2  15   7        2.45       21.44     54.85 o 
  -1  15   7      136.12      189.70     69.28 o 
   0  15   7        1.18      115.05     63.09 o 
 -14  16   7       63.86      114.23     57.32 o 
 -11  16   7       45.04       31.34     51.14 o 
 -10  16   7        2.46        0.00     50.31 o 
  -9  16   7       89.05      198.77     63.92 o 
  -8  16   7        0.34       38.76     51.14 o 
  -7  16   7      261.65      206.60     66.39 o 
  -6  16   7      117.03      142.27     62.27 o 
  -5  16   7       97.61      124.54     60.62 o 
  -4  16   7        7.65       19.38     59.80 o 
  -3  16   7        3.98        3.30     55.26 o 
  -2  16   7        0.80       43.71     61.44 o 
 -11  17   7      167.26      153.41     61.44 o 
 -10  17   7       34.67       25.16     52.37 o 
  -9  17   7      214.09      156.29     65.57 o 
  -8  17   7        0.63       19.38     58.15 o 
  -7  17   7       15.28       17.32     54.85 o 
  -6  17   7      123.84      117.12     67.22 o 
  -5  17   7      156.38      165.78     73.40 o 
   4 -22   8       86.96       87.01     74.23 o 
   5 -22   8        1.80       44.54     69.28 o 
   6 -22   8      113.83      112.99     74.23 o 
   7 -22   8       93.01       96.50     68.46 o 
   8 -22   8       49.46       89.07     70.10 o 
   9 -22   8       67.96       42.06     68.87 o 
  10 -22   8      132.89      274.65     79.18 o 
   1 -21   8        3.36       10.72     63.92 o 
   2 -21   8       33.14        0.00     59.38 o 
   3 -21   8        2.87       51.55     65.57 o 
   4 -21   8       79.13        8.25     63.09 o 
   5 -21   8        0.54        5.36     61.86 o 
   6 -21   8      188.30      216.91     73.40 o 
   7 -21   8       13.59       62.68     66.81 o 
   8 -21   8      114.26      110.93     63.92 o 
   9 -21   8       36.53        0.00     52.78 o 
  10 -21   8      240.81      277.94     74.23 o 
  -1 -20   8       16.34       78.35     66.39 o 
   0 -20   8       15.45        6.19     52.37 o 
   1 -20   8        4.53        0.00     49.90 o 
   2 -20   8      654.66      534.86     85.36 o 
   3 -20   8       79.21      125.36     64.33 o 
   4 -20   8        4.01        0.00     56.91 o 
   5 -20   8        0.43        0.00     51.55 o 
   6 -20   8       62.63       51.14     58.15 o 
   7 -20   8      382.46      411.97     77.94 o 
   8 -20   8      207.09      195.47     64.74 o 
   9 -20   8      117.31       50.31     57.73 o 
  10 -20   8       98.67       85.78     58.15 o 
  13 -20   8      103.04       88.25     81.24 o 
  -3 -19   8        0.04        0.00     41.98 o 
  -2 -19   8        2.31        0.00     39.64 o 
  -1 -19   8       29.97       85.36     56.08 o 
   0 -19   8      459.35      429.70     75.47 o 
   1 -19   8      201.59      117.53     60.21 o 
   2 -19   8        0.10       14.43     55.67 o 
   3 -19   8        9.85        0.00     51.14 o 
   4 -19   8      893.84      843.32     89.07 o 
   5 -19   8        7.84        0.00     53.20 o 
   6 -19   8      180.52      221.45     62.27 o 
   7 -19   8      364.90      494.86     76.70 o 
   8 -19   8       45.42        0.00     51.14 o 
   9 -19   8       53.79       55.26     54.43 o 
  10 -19   8      676.84      804.56     86.60 o 
  12 -19   8       71.81      166.19     80.41 o 
  13 -19   8      154.26      126.60     79.59 o 
  14 -19   8      130.00      212.79     82.48 o 
  -4 -18   8       30.85       45.76     43.47 o 
  -3 -18   8       56.78       11.94     38.57 o 
  -2 -18   8       49.80        0.00     39.20 o 
  -1 -18   8       19.16       58.56     51.55 o 
   0 -18   8      236.06      190.93     59.38 o 
   1 -18   8      173.49       86.60     55.26 o 
   2 -18   8       81.99       42.48     49.90 o 
   3 -18   8       24.64        0.00     47.01 o 
   4 -18   8      413.53      403.31     70.52 o 
   5 -18   8      113.10      136.50     56.91 o 
   6 -18   8      277.85      337.33     62.68 o 
   7 -18   8       11.13        0.00     41.65 o 
   8 -18   8      300.45      430.94     68.04 o 
   9 -18   8       36.08       23.09     48.66 o 
  10 -18   8       42.82       24.74     47.84 o 
  12 -18   8       49.82      115.05     68.87 o 
  13 -18   8       70.57       70.52     67.63 o 
  14 -18   8        4.82       57.32     68.46 o 
  15 -18   8        9.71        0.00     71.34 o 
  -6 -17   8      229.80      242.09     53.37 o 
  -5 -17   8        0.06       16.34     40.19 o 
  -4 -17   8      175.68      164.89     43.63 o 
  -3 -17   8        5.40        0.00     33.10 o 
  -2 -17   8       96.20       61.34     38.62 o 
  -1 -17   8       50.35       69.28     49.90 o 
   0 -17   8      711.07      453.21     67.63 o 
   1 -17   8      150.03      161.65     54.85 o 
   2 -17   8      358.66      298.98     61.03 o 
   3 -17   8      104.09       90.72     48.66 o 
   4 -17   8     1887.15     1717.98    115.05 o 
   5 -17   8      390.32      260.21     58.15 o 
   6 -17   8     2371.43     2050.77    124.54 o 
   7 -17   8      327.08      317.95     59.80 o 
   8 -17   8      994.31      846.62     79.18 o 
   9 -17   8        0.80        6.60     42.48 o 
  10 -17   8     1647.85     1694.89    111.34 o 
  12 -17   8       11.86       15.26     58.56 o 
  13 -17   8       47.31        0.00     58.15 o 
  14 -17   8      195.24       95.26     68.46 o 
  15 -17   8        0.32        0.00     65.98 o 
  -7 -16   8       10.53        0.00     57.32 o 
  -6 -16   8       19.15        0.55     39.38 o 
  -5 -16   8        5.76       92.69     41.69 o 
  -4 -16   8      704.72      714.40     57.41 o 
  -3 -16   8       45.32       53.94     36.13 o 
  -2 -16   8      793.24      783.45     58.60 o 
  -1 -16   8       39.73       62.10     34.44 o 
   0 -16   8       19.20        0.00     40.41 o 
   1 -16   8       51.01       39.59     43.71 o 
   2 -16   8      481.08      653.21     70.10 o 
   3 -16   8      144.70      147.22     53.20 o 
   4 -16   8     3104.52     3187.29    166.19 o 
   5 -16   8      254.72      243.72     53.20 o 
   6 -16   8       15.43       73.82     43.30 o 
   7 -16   8      339.09      388.88     55.67 o 
   8 -16   8     2174.68     2242.12    129.08 o 
   9 -16   8      125.65      140.21     47.01 o 
  10 -16   8      489.88      425.99     58.56 o 
  11 -16   8       20.91        0.00     54.85 o 
  12 -16   8      137.73      180.21     71.34 o 
  13 -16   8        2.51       21.44     62.27 o 
  14 -16   8       80.66       88.25     68.87 o 
  15 -16   8      118.90       54.85     67.22 o 
  16 -16   8       28.30        5.77     65.16 o 
  -8 -15   8       50.60        6.60     56.91 o 
  -7 -15   8        0.20        0.00     37.00 o 
  -6 -15   8     2008.28     2359.10    103.35 o 
  -5 -15   8       73.10       69.56     37.60 o
[truncated: 451,702 more chars]
